# Supplementary material for: 10-Benzyl-10H-phenothia­zine 9-oxide
Source: Acta Crystallogr Sect E Struct Rep Online. 2009 Jul 8;65(Pt 8):o1799. doi: 10.1107/S160053680902577X (PMC2977256; doi:10.1107/S160053680902577X)
Supplement: Supplementary file 1 [file e-65-o1799-sup1.cif]

##############################################################################
###                                                                        ###
###        Electronic paper (Acta Crystallographica Section E)             ###
###                                                                        ###
##############################################################################
#                                                                            #
# This CIF contains the data in a paper accepted for publication in Acta     #
# Crystallographica Section E. It conforms to the requirements of Notes      #
# for Authors for Section E, and has been peer reviewed under the auspices   #
# of the IUCr Commission on Journals.                                        #
#                                                                            #
# Full details of the Crystallographic Information File format               #
# are given in the paper "The Crystallographic Information File (CIF):       #
# a New Standard Archive File for Crystallography" by S. R. Hall, F. H.      #
# Allen and I. D. Brown [Acta Cryst. (1991), A47, 655-685].                  #
#                                                                            #
# The current version of the core CIF dictionary is obtainable from          #
# ftp://ftp.iucr.org/pub/cif_core.dic. The current version number is 2.4.    #
#                                                                            #
# Software is freely available for graphical display of the structure(s) in  #
# this CIF.  For information consult the CIF home page http://www.iucr.org/  #
# cif/home.html                                                              #
#                                                                            #
# This file may be used for bona fide research purposes within the           #
# scientific community so long as proper attribution is given to the journal # 
# article from which it was obtained.                                        #
#                                                                            #
##############################################################################
                                             
data_I
_audit_creation_method     SHELXL-97
_chemical_name_systematic
;
10-Benzyl-10<i>H</i>-phenothiazine 9-oxide
;
_chemical_name_common     ?
_chemical_formula_moiety     'C19 H15 N O S'
_chemical_formula_sum     'C19 H15 N O S'
_chemical_formula_iupac     'C19 H15 N O S'
_chemical_formula_weight     305.38
_chemical_melting_point     ?
_symmetry_cell_setting     Monoclinic
_symmetry_space_group_name_H-M     'P 21/n'
_symmetry_space_group_name_Hall     '-P 2yn'
loop_
    _symmetry_equiv_pos_as_xyz
    'x, y, z'
    '-x+1/2, y+1/2, -z+1/2'
    '-x, -y, -z'
    'x-1/2, -y-1/2, z-1/2'
_cell_length_a     6.2819(4)
_cell_length_b     11.9259(8)
_cell_length_c     20.3220(14)
_cell_angle_alpha     90.00
_cell_angle_beta     94.6140(10)
_cell_angle_gamma     90.00
_cell_volume     1517.54(18)
_cell_formula_units_Z     4
_cell_measurement_reflns_used     1664
_cell_measurement_theta_min     2.64
_cell_measurement_theta_max     22.19
_cell_measurement_temperature     296(2)
_exptl_crystal_description     block
_exptl_crystal_colour     yellow
_exptl_crystal_size_max     0.30
_exptl_crystal_size_mid     0.22
_exptl_crystal_size_min     0.19
_exptl_crystal_density_diffrn     1.337
_exptl_crystal_density_meas     ?
_exptl_crystal_density_method     'not measured'
_exptl_crystal_F_000     640
_exptl_absorpt_coefficient_mu     0.214
_exptl_absorpt_correction_type     multi-scan
_exptl_absorpt_process_details     '(SADABS; Sheldrick, 2003)'
_exptl_absorpt_correction_T_min     0.9386
_exptl_absorpt_correction_T_max     0.9605
_exptl_special_details
;
;
_diffrn_ambient_temperature     296(2)
_diffrn_radiation_type     MoK\a
_diffrn_radiation_wavelength     0.71073
_diffrn_radiation_source     'fine-focus sealed tube'
_diffrn_radiation_monochromator     graphite
_diffrn_measurement_device_type     'Bruker SMART CCD area-detector'
_diffrn_measurement_method     '\f and \w'
_diffrn_detector_area_resol_mean     ?
_diffrn_reflns_number     7251
_diffrn_reflns_av_R_equivalents     0.0317
_diffrn_reflns_av_sigmaI/netI     0.0335
_diffrn_reflns_theta_min     1.98
_diffrn_reflns_theta_max     24.45
_diffrn_reflns_theta_full     24.45
_diffrn_measured_fraction_theta_max     1.000
_diffrn_measured_fraction_theta_full     1.000
_diffrn_reflns_limit_h_min     -7
_diffrn_reflns_limit_h_max     6
_diffrn_reflns_limit_k_min     -13
_diffrn_reflns_limit_k_max     13
_diffrn_reflns_limit_l_min     -23
_diffrn_reflns_limit_l_max     23
_diffrn_standards_number     ?
_diffrn_standards_interval_count     ?
_diffrn_standards_interval_time     ?
_diffrn_standards_decay_%     ?
_refine_special_details
;
 Refinement of F^2^ against ALL reflections.  The weighted R-factor wR and
 goodness of fit S are based on F^2^, conventional R-factors R are based
 on F, with F set to zero for negative F^2^. The threshold expression of
 F^2^ > 2sigma(F^2^) is used only for calculating R-factors(gt) etc. and is
 not relevant to the choice of reflections for refinement.  R-factors based
 on F^2^ are statistically about twice as large as those based on F, and R-
 factors based on ALL data will be even larger.
;
_reflns_number_total     2511
_reflns_number_gt     1872
_reflns_threshold_expression     I>2\s(I)
_refine_ls_structure_factor_coef     Fsqd
_refine_ls_matrix_type     full
_refine_ls_R_factor_all     0.0551
_refine_ls_R_factor_gt     0.0364
_refine_ls_wR_factor_gt     0.0847
_refine_ls_wR_factor_ref     0.0943
_refine_ls_goodness_of_fit_ref     1.017
_refine_ls_restrained_S_all     1.017
_refine_ls_number_reflns     2511
_refine_ls_number_parameters     199
_refine_ls_number_restraints     0
_refine_ls_hydrogen_treatment     Constr
_refine_ls_weighting_scheme     calc
_refine_ls_weighting_details
         'calc w=1/[\s^2^(Fo^2^)+(0.0425P)^2^+0.2518P] where P=(Fo^2^+2Fc^2^)/3'
_atom_sites_solution_hydrogens     geom
_atom_sites_solution_primary     direct
_atom_sites_solution_secondary     difmap
_refine_ls_shift/su_max     0.001
_refine_ls_shift/su_mean     0.000
_refine_diff_density_max     0.165
_refine_diff_density_min     -0.226
_refine_ls_extinction_method     none
_refine_ls_extinction_coef     ?
loop_
    _atom_type_symbol
    _atom_type_description
    _atom_type_scat_dispersion_real
    _atom_type_scat_dispersion_imag
    _atom_type_scat_source
    'C' 'C' 0.0033 0.0016
                         'International Tables Vol C Tables 4.2.6.8 and 6.1.1.4'
    'H' 'H' 0.0000 0.0000
                         'International Tables Vol C Tables 4.2.6.8 and 6.1.1.4'
    'N' 'N' 0.0061 0.0033
                         'International Tables Vol C Tables 4.2.6.8 and 6.1.1.4'
    'O' 'O' 0.0106 0.0060
                         'International Tables Vol C Tables 4.2.6.8 and 6.1.1.4'
    'S' 'S' 0.1246 0.1234
                         'International Tables Vol C Tables 4.2.6.8 and 6.1.1.4'
_computing_data_collection     'APEX2 (Bruker, 2003)'
_computing_cell_refinement     'SAINT (Bruker, 2003)'
_computing_data_reduction     'SAINT (Bruker, 2001)'
_computing_structure_solution     'SHELXS97 (Sheldrick, 2008)'
_computing_structure_refinement     'SHELXL97 (Sheldrick, 2008)'
_computing_molecular_graphics     'SHELXTL (Sheldrick, 2008)'
_computing_publication_material     'SHELXTL (Sheldrick, 2008)'
loop_
    _atom_site_type_symbol
    _atom_site_label
    _atom_site_fract_x
    _atom_site_fract_y
    _atom_site_fract_z
    _atom_site_U_iso_or_equiv
    _atom_site_adp_type
    _atom_site_calc_flag
    _atom_site_refinement_flags
    _atom_site_occupancy
    _atom_site_disorder_assembly
    _atom_site_disorder_group
    N N1 0.2291(2) 0.28879(12) 0.65659(8) 0.0377(4) Uani d . 1 . .
    O O1 0.2735(3) -0.01747(11) 0.65821(7) 0.0601(4) Uani d . 1 . .
    S S1 0.11841(9) 0.04344(4) 0.61145(3) 0.04963(19) Uani d . 1 . .
    C C1 0.0471(3) 0.24089(15) 0.67982(9) 0.0379(5) Uani d . 1 . .
    C C2 -0.0702(3) 0.29706(17) 0.72559(10) 0.0470(5) Uani d . 1 . .
    H H2 -0.0251 0.3672 0.7411 0.056 Uiso calc R 1 . .
    C C3 -0.2502(3) 0.2501(2) 0.74777(12) 0.0559(6) Uani d . 1 . .
    H H3 -0.3216 0.2879 0.7794 0.067 Uiso calc R 1 . .
    C C4 -0.3281(4) 0.1485(2) 0.72440(12) 0.0615(7) Uani d . 1 . .
    H H4 -0.4534 0.1190 0.7387 0.074 Uiso calc R 1 . .
    C C5 -0.2173(3) 0.09217(19) 0.67984(11) 0.0553(6) Uani d . 1 . .
    H H5 -0.2685 0.0235 0.6636 0.066 Uiso calc R 1 . .
    C C6 -0.0284(3) 0.13530(16) 0.65792(10) 0.0429(5) Uani d . 1 . .
    C C7 0.3155(3) 0.25083(15) 0.59956(9) 0.0385(5) Uani d . 1 . .
    C C8 0.4588(3) 0.31695(18) 0.56709(11) 0.0490(5) Uani d . 1 . .
    H H8 0.4994 0.3865 0.5845 0.059 Uiso calc R 1 . .
    C C9 0.5405(4) 0.2812(2) 0.51022(12) 0.0613(6) Uani d . 1 . .
    H H9 0.6383 0.3261 0.4904 0.074 Uiso calc R 1 . .
    C C10 0.4801(4) 0.1798(2) 0.48169(12) 0.0644(7) Uani d . 1 . .
    H H10 0.5326 0.1571 0.4423 0.077 Uiso calc R 1 . .
    C C11 0.3413(4) 0.11342(18) 0.51272(11) 0.0551(6) Uani d . 1 . .
    H H11 0.3003 0.0447 0.4942 0.066 Uiso calc R 1 . .
    C C12 0.2605(3) 0.14667(16) 0.57131(10) 0.0424(5) Uani d . 1 . .
    C C13 0.3051(3) 0.39597(15) 0.68456(10) 0.0400(5) Uani d . 1 . .
    H H13A 0.4581 0.4007 0.6815 0.048 Uiso calc R 1 . .
    H H13B 0.2798 0.3974 0.7310 0.048 Uiso calc R 1 . .
    C C14 0.2012(3) 0.49772(15) 0.65152(9) 0.0380(5) Uani d . 1 . .
    C C15 0.0249(4) 0.49180(19) 0.60717(11) 0.0571(6) Uani d . 1 . .
    H H15 -0.0329 0.4223 0.5951 0.068 Uiso calc R 1 . .
    C C16 -0.0678(4) 0.5888(2) 0.58025(13) 0.0713(7) Uani d . 1 . .
    H H16 -0.1875 0.5843 0.5503 0.086 Uiso calc R 1 . .
    C C17 0.0174(4) 0.6915(2) 0.59780(13) 0.0658(7) Uani d . 1 . .
    H H17 -0.0449 0.7566 0.5799 0.079 Uiso calc R 1 . .
    C C18 0.1927(4) 0.69818(18) 0.64129(12) 0.0577(6) Uani d . 1 . .
    H H18 0.2498 0.7679 0.6531 0.069 Uiso calc R 1 . .
    C C19 0.2860(3) 0.60252(16) 0.66792(10) 0.0470(5) Uani d . 1 . .
    H H19 0.4072 0.6080 0.6972 0.056 Uiso calc R 1 . .
loop_
    _atom_site_aniso_label
    _atom_site_aniso_U_11
    _atom_site_aniso_U_22
    _atom_site_aniso_U_33
    _atom_site_aniso_U_12
    _atom_site_aniso_U_13
    _atom_site_aniso_U_23
    N1 0.0403(9) 0.0307(9) 0.0428(9) 0.0004(8) 0.0072(7) 0.0001(7)
    O1 0.0760(11) 0.0362(8) 0.0685(10) 0.0096(8) 0.0085(9) 0.0108(7)
    S1 0.0607(4) 0.0344(3) 0.0537(4) -0.0069(3) 0.0040(3) -0.0047(2)
    C1 0.0382(11) 0.0337(10) 0.0415(11) 0.0043(9) 0.0021(9) 0.0082(9)
    C2 0.0483(13) 0.0402(12) 0.0538(13) 0.0088(10) 0.0121(10) 0.0072(10)
    C3 0.0492(14) 0.0589(15) 0.0617(15) 0.0157(12) 0.0167(11) 0.0140(12)
    C4 0.0402(13) 0.0721(17) 0.0739(17) 0.0005(13) 0.0153(12) 0.0190(14)
    C5 0.0473(13) 0.0522(13) 0.0655(15) -0.0094(11) -0.0006(12) 0.0110(12)
    C6 0.0419(12) 0.0407(12) 0.0458(12) -0.0003(10) 0.0012(9) 0.0053(9)
    C7 0.0375(11) 0.0346(11) 0.0437(12) 0.0061(9) 0.0047(9) 0.0040(9)
    C8 0.0474(13) 0.0426(12) 0.0586(14) 0.0012(10) 0.0142(11) 0.0047(11)
    C9 0.0613(15) 0.0594(15) 0.0664(16) 0.0094(13) 0.0250(12) 0.0106(13)
    C10 0.0782(18) 0.0658(17) 0.0527(15) 0.0166(15) 0.0258(13) 0.0029(13)
    C11 0.0688(16) 0.0474(13) 0.0493(13) 0.0133(12) 0.0061(12) -0.0056(11)
    C12 0.0449(12) 0.0386(11) 0.0435(12) 0.0064(10) 0.0032(9) 0.0025(9)
    C13 0.0406(11) 0.0351(11) 0.0441(11) -0.0019(9) 0.0024(9) -0.0017(9)
    C14 0.0405(12) 0.0341(11) 0.0398(11) 0.0028(9) 0.0059(9) -0.0015(9)
    C15 0.0581(15) 0.0467(13) 0.0640(15) -0.0007(11) -0.0105(12) 0.0036(11)
    C16 0.0649(17) 0.0728(18) 0.0735(17) 0.0149(15) -0.0109(13) 0.0165(15)
    C17 0.0839(19) 0.0470(15) 0.0682(16) 0.0211(14) 0.0174(15) 0.0187(12)
    C18 0.0831(18) 0.0347(12) 0.0580(14) 0.0000(12) 0.0225(13) 0.0035(11)
    C19 0.0572(14) 0.0402(12) 0.0443(12) -0.0051(11) 0.0078(10) -0.0017(10)
_geom_special_details
;
 All esds (except the esd in the dihedral angle between two l.s. planes)
 are estimated using the full covariance matrix.  The cell esds are taken
 into account individually in the estimation of esds in distances, angles
 and torsion angles; correlations between esds in cell parameters are only
 used when they are defined by crystal symmetry.  An approximate (isotropic)
 treatment of cell esds is used for estimating esds involving l.s. planes.
;
loop_
    _geom_bond_atom_site_label_1
    _geom_bond_atom_site_label_2
    _geom_bond_site_symmetry_2
    _geom_bond_distance
    _geom_bond_publ_flag
    N1 C1 . 1.394(2) ?
    N1 C7 . 1.394(2) ?
    N1 C13 . 1.463(2) ?
    O1 S1 . 1.4934(15) ?
    S1 C6 . 1.756(2) ?
    S1 C12 . 1.759(2) ?
    C1 C2 . 1.402(3) ?
    C1 C6 . 1.405(3) ?
    C2 C3 . 1.370(3) ?
    C2 H2 . 0.9300 ?
    C3 C4 . 1.377(3) ?
    C3 H3 . 0.9300 ?
    C4 C5 . 1.363(3) ?
    C4 H4 . 0.9300 ?
    C5 C6 . 1.399(3) ?
    C5 H5 . 0.9300 ?
    C7 C12 . 1.400(3) ?
    C7 C8 . 1.401(3) ?
    C8 C9 . 1.370(3) ?
    C8 H8 . 0.9300 ?
    C9 C10 . 1.381(3) ?
    C9 H9 . 0.9300 ?
    C10 C11 . 1.368(3) ?
    C10 H10 . 0.9300 ?
    C11 C12 . 1.389(3) ?
    C11 H11 . 0.9300 ?
    C13 C14 . 1.509(2) ?
    C13 H13A . 0.9700 ?
    C13 H13B . 0.9700 ?
    C14 C15 . 1.372(3) ?
    C14 C19 . 1.389(3) ?
    C15 C16 . 1.388(3) ?
    C15 H15 . 0.9300 ?
    C16 C17 . 1.372(3) ?
    C16 H16 . 0.9300 ?
    C17 C18 . 1.358(3) ?
    C17 H17 . 0.9300 ?
    C18 C19 . 1.374(3) ?
    C18 H18 . 0.9300 ?
    C19 H19 . 0.9300 ?
loop_
    _geom_angle_atom_site_label_1
    _geom_angle_atom_site_label_2
    _geom_angle_atom_site_label_3
    _geom_angle_site_symmetry_1
    _geom_angle_site_symmetry_3
    _geom_angle
    _geom_angle_publ_flag
    C1 N1 C7 . . 122.21(16) ?
    C1 N1 C13 . . 118.50(15) ?
    C7 N1 C13 . . 118.04(15) ?
    O1 S1 C6 . . 107.77(9) ?
    O1 S1 C12 . . 107.82(9) ?
    C6 S1 C12 . . 96.94(9) ?
    N1 C1 C2 . . 121.18(17) ?
    N1 C1 C6 . . 121.68(18) ?
    C2 C1 C6 . . 117.14(18) ?
    C3 C2 C1 . . 121.0(2) ?
    C3 C2 H2 . . 119.5 ?
    C1 C2 H2 . . 119.5 ?
    C2 C3 C4 . . 121.7(2) ?
    C2 C3 H3 . . 119.1 ?
    C4 C3 H3 . . 119.1 ?
    C5 C4 C3 . . 118.5(2) ?
    C5 C4 H4 . . 120.8 ?
    C3 C4 H4 . . 120.8 ?
    C4 C5 C6 . . 121.5(2) ?
    C4 C5 H5 . . 119.3 ?
    C6 C5 H5 . . 119.3 ?
    C5 C6 C1 . . 120.1(2) ?
    C5 C6 S1 . . 115.95(16) ?
    C1 C6 S1 . . 123.43(15) ?
    N1 C7 C12 . . 121.97(17) ?
    N1 C7 C8 . . 121.10(18) ?
    C12 C7 C8 . . 116.93(19) ?
    C9 C8 C7 . . 121.4(2) ?
    C9 C8 H8 . . 119.3 ?
    C7 C8 H8 . . 119.3 ?
    C8 C9 C10 . . 121.2(2) ?
    C8 C9 H9 . . 119.4 ?
    C10 C9 H9 . . 119.4 ?
    C11 C10 C9 . . 118.5(2) ?
    C11 C10 H10 . . 120.8 ?
    C9 C10 H10 . . 120.8 ?
    C10 C11 C12 . . 121.3(2) ?
    C10 C11 H11 . . 119.3 ?
    C12 C11 H11 . . 119.3 ?
    C11 C12 C7 . . 120.65(19) ?
    C11 C12 S1 . . 115.57(16) ?
    C7 C12 S1 . . 123.25(15) ?
    N1 C13 C14 . . 114.44(15) ?
    N1 C13 H13A . . 108.6 ?
    C14 C13 H13A . . 108.6 ?
    N1 C13 H13B . . 108.6 ?
    C14 C13 H13B . . 108.6 ?
    H13A C13 H13B . . 107.6 ?
    C15 C14 C19 . . 118.54(18) ?
    C15 C14 C13 . . 123.23(17) ?
    C19 C14 C13 . . 118.22(17) ?
    C14 C15 C16 . . 120.5(2) ?
    C14 C15 H15 . . 119.8 ?
    C16 C15 H15 . . 119.8 ?
    C17 C16 C15 . . 119.9(2) ?
    C17 C16 H16 . . 120.0 ?
    C15 C16 H16 . . 120.0 ?
    C18 C17 C16 . . 120.0(2) ?
    C18 C17 H17 . . 120.0 ?
    C16 C17 H17 . . 120.0 ?
    C17 C18 C19 . . 120.4(2) ?
    C17 C18 H18 . . 119.8 ?
    C19 C18 H18 . . 119.8 ?
    C18 C19 C14 . . 120.6(2) ?
    C18 C19 H19 . . 119.7 ?
    C14 C19 H19 . . 119.7 ?
loop_
    _geom_torsion_atom_site_label_1
    _geom_torsion_atom_site_label_2
    _geom_torsion_atom_site_label_3
    _geom_torsion_atom_site_label_4
    _geom_torsion_site_symmetry_1
    _geom_torsion_site_symmetry_2
    _geom_torsion_site_symmetry_3
    _geom_torsion_site_symmetry_4
    _geom_torsion
    _geom_torsion_publ_flag
    C7 N1 C1 C2 . . . . -162.60(17) ?
    C13 N1 C1 C2 . . . . 4.4(3) ?
    C7 N1 C1 C6 . . . . 16.6(3) ?
    C13 N1 C1 C6 . . . . -176.46(16) ?
    N1 C1 C2 C3 . . . . 179.35(18) ?
    C6 C1 C2 C3 . . . . 0.1(3) ?
    C1 C2 C3 C4 . . . . -2.6(3) ?
    C2 C3 C4 C5 . . . . 2.4(3) ?
    C3 C4 C5 C6 . . . . 0.1(3) ?
    C4 C5 C6 C1 . . . . -2.5(3) ?
    C4 C5 C6 S1 . . . . 169.87(17) ?
    N1 C1 C6 C5 . . . . -176.90(17) ?
    C2 C1 C6 C5 . . . . 2.3(3) ?
    N1 C1 C6 S1 . . . . 11.3(3) ?
    C2 C1 C6 S1 . . . . -169.46(15) ?
    O1 S1 C6 C5 . . . . -90.78(17) ?
    C12 S1 C6 C5 . . . . 157.95(16) ?
    O1 S1 C6 C1 . . . . 81.32(17) ?
    C12 S1 C6 C1 . . . . -29.95(18) ?
    C1 N1 C7 C12 . . . . -16.3(3) ?
    C13 N1 C7 C12 . . . . 176.65(16) ?
    C1 N1 C7 C8 . . . . 162.34(17) ?
    C13 N1 C7 C8 . . . . -4.7(3) ?
    N1 C7 C8 C9 . . . . -178.49(19) ?
    C12 C7 C8 C9 . . . . 0.2(3) ?
    C7 C8 C9 C10 . . . . 1.7(3) ?
    C8 C9 C10 C11 . . . . -2.1(4) ?
    C9 C10 C11 C12 . . . . 0.5(3) ?
    C10 C11 C12 C7 . . . . 1.5(3) ?
    C10 C11 C12 S1 . . . . -170.45(17) ?
    N1 C7 C12 C11 . . . . 176.90(18) ?
    C8 C7 C12 C11 . . . . -1.8(3) ?
    N1 C7 C12 S1 . . . . -11.8(3) ?
    C8 C7 C12 S1 . . . . 169.48(15) ?
    O1 S1 C12 C11 . . . . 90.65(17) ?
    C6 S1 C12 C11 . . . . -158.12(16) ?
    O1 S1 C12 C7 . . . . -81.06(18) ?
    C6 S1 C12 C7 . . . . 30.17(18) ?
    C1 N1 C13 C14 . . . . -86.1(2) ?
    C7 N1 C13 C14 . . . . 81.4(2) ?
    N1 C13 C14 C15 . . . . 11.1(3) ?
    N1 C13 C14 C19 . . . . -170.27(17) ?
    C19 C14 C15 C16 . . . . -1.0(3) ?
    C13 C14 C15 C16 . . . . 177.7(2) ?
    C14 C15 C16 C17 . . . . 0.2(4) ?
    C15 C16 C17 C18 . . . . 0.2(4) ?
    C16 C17 C18 C19 . . . . 0.1(4) ?
    C17 C18 C19 C14 . . . . -0.9(3) ?
    C15 C14 C19 C18 . . . . 1.3(3) ?
    C13 C14 C19 C18 . . . . -177.42(19) ?
loop_
    _geom_hbond_atom_site_label_D
    _geom_hbond_atom_site_label_H
    _geom_hbond_atom_site_label_A
    _geom_hbond_site_symmetry_A
    _geom_hbond_distance_DH
    _geom_hbond_distance_HA
    _geom_hbond_distance_DA
    _geom_hbond_angle_DHA
    _geom_hbond_publ_flag
    C13 H13B O1 2_556 0.97 2.52 3.431(2) 157 yes
    C18 H18 O1 1_565 0.93 2.57 3.442(3) 157 yes
data_global
_journal_date_recd_electronic     2009-06-22
_journal_date_accepted     2009-07-03
_journal_name_full     'Acta Crystallographica, Section E'
_journal_year     2009
_journal_volume     65
_journal_issue      8
_journal_page_first     o1799
_journal_page_last     o1799
_journal_paper_category     QO
_journal_coeditor_code     PV2174
_publ_contact_author_name     'Doc. Qiang Wang'
_publ_contact_author_address
;
The department of physics-chemistry
Henan Polytechnic University
Jiao Zuo,454150
People's Republic of China
;
_publ_contact_author_email     wangqiang@hpu.edu.cn
_publ_contact_author_fax     ?
_publ_contact_author_phone     '86(391)3983426'
_publ_section_title
;
10-Benzyl-10<i>H</i>-phenothiazine 9-oxide
;
loop_
    _publ_author_name
    _publ_author_address
    'Xu, Zhouqing'
;
Department of Physics & Chemistry
Henan Polytechnic University
Jiao Zuo 454000
People's Republic of China
;
    'Sun, Yanchun'
;
Department of Medicine
Hebi College of Vocation and Technology
He Bi 458030
People's Republic of China
;
    'Yang, Lei'
;
Department of Physics & Chemistry
Henan Polytechnic University
Jiao Zuo 454000
People's Republic of China
;
    'Wang, Qiang'
;
Department of Physics & Chemistry
Henan Polytechnic University
Jiao Zuo 454000
People's Republic of China
;
