# Supplementary material for: 10-Benzyl-10H-phenothia­zine 9-oxide
Source: Acta Crystallogr Sect E Struct Rep Online. 2009 Jul 8;65(Pt 8):o1799. doi: 10.1107/S160053680902577X (PMC2977256; doi:10.1107/S160053680902577X)
Supplement: Supplementary file 2 [file e-65-o1799-Isup2.hkl]

# 
# h,k,l, Fc-squared, Fo-squared, sigma(Fo-squared) and status flag 
# 
data_I
_shelx_title ' xzq in P2(1)/n' 
_shelx_refln_list_code          4 
_shelx_F_calc_maximum      243.49 
_exptl_crystal_F_000       640.00 
_reflns_d_resolution_high  0.8584 
 
loop_ 
 _symmetry_equiv_pos_as_xyz 
 'x, y, z' 
 '-x+1/2, y+1/2, -z+1/2' 
 '-x, -y, -z' 
 'x-1/2, -y-1/2, z-1/2' 
 
_cell_length_a     6.2819 
_cell_length_b    11.9259 
_cell_length_c    20.3220 
_cell_angle_alpha  90.000 
_cell_angle_beta   94.614 
_cell_angle_gamma  90.000 
 
_shelx_F_squared_multiplier     1.000 
 
loop_ 
 _refln_index_h 
 _refln_index_k 
 _refln_index_l 
 _refln_F_squared_calc 
 _refln_F_squared_meas 
 _refln_F_squared_sigma 
 _refln_observed_status 
   2   0   0     1255.41     1273.04     25.43 o 
   4   0   0     1665.41     1771.21     29.10 o 
   6   0   0        3.80        6.89      6.36 o 
   1   1   0       67.98       65.52      4.08 o 
   2   1   0       66.68       56.51      2.88 o 
   3   1   0      116.47      113.29      4.60 o 
   4   1   0       43.71       45.60      5.75 o 
   5   1   0      246.23      246.87      7.64 o 
   6   1   0       42.48       46.98      5.89 o 
   7   1   0        7.06       11.13      5.62 o 
   0   2   0     1881.02     1751.95     27.55 o 
   1   2   0       53.74       49.27      3.62 o 
   2   2   0      862.67      870.37     10.99 o 
   3   2   0      184.01      174.05      7.92 o 
   4   2   0      776.65      764.45     19.61 o 
   5   2   0       43.73       44.25      6.17 o 
   6   2   0        0.67        2.77      3.23 o 
   7   2   0       66.97       61.01     15.63 o 
   1   3   0      291.63      279.08      4.55 o 
   2   3   0      876.87      844.23     16.48 o 
   3   3   0      457.21      484.82      8.92 o 
   4   3   0       13.63       12.98      3.75 o 
   5   3   0      171.48      181.09     10.84 o 
   6   3   0      123.85      138.16     10.84 o 
   7   3   0       12.83        9.82      4.66 o 
   0   4   0     1387.62     1352.65     19.76 o 
   1   4   0       15.61       25.65      2.14 o 
   2   4   0       51.23       50.06      3.87 o 
   3   4   0      115.55       92.32      6.92 o 
   4   4   0        3.84        7.22      3.43 o 
   5   4   0      204.73      181.92     11.61 o 
   6   4   0       21.05       14.20      5.73 o 
   1   5   0      573.46      596.87      8.79 o 
   2   5   0     1470.18     1372.73     20.18 o 
   3   5   0      172.24      195.42      9.92 o 
   4   5   0      479.01      469.90     27.81 o 
   5   5   0      651.21      661.99     20.98 o 
   6   5   0        0.03        1.47      4.30 o 
   0   6   0        0.00       -0.20      3.97 o 
   1   6   0      133.94      114.57      4.28 o 
   2   6   0      235.38      214.59      8.13 o 
   3   6   0     1739.29     1721.98     38.41 o 
   4   6   0       49.80       54.19     10.33 o 
   5   6   0       31.27       27.56      6.37 o 
   6   6   0       25.31       20.78      6.55 o 
   1   7   0      136.23      147.86      5.22 o 
   2   7   0      605.87      609.70     24.33 o 
   3   7   0      134.36      136.30     10.09 o 
   4   7   0      400.23      371.85     15.92 o 
   5   7   0       16.77       20.11      5.80 o 
   6   7   0       83.20       92.76     14.57 o 
   0   8   0      189.26      225.93     12.18 o 
   1   8   0      142.83      149.16      5.72 o 
   2   8   0      565.02      549.48     14.37 o 
   3   8   0        1.79        0.98      3.15 o 
   4   8   0      194.48      181.23     15.89 o 
   5   8   0       21.31       28.80     11.65 o 
   1   9   0      157.30      136.56      9.21 o 
   2   9   0      376.04      361.23     12.60 o 
   3   9   0      128.27      119.51     13.79 o 
   4   9   0        7.82        0.51      6.62 o 
   5   9   0       45.81       44.18      8.59 o 
   0  10   0      104.07       98.05      8.27 o 
   1  10   0        1.26        0.90      3.19 o 
   2  10   0       35.73       32.24      7.13 o 
   3  10   0      165.78      179.60     15.11 o 
   4  10   0      223.54      229.05     12.32 o 
   5  10   0        7.81        3.18      5.85 o 
   1  11   0      593.73      557.40     24.70 o 
   2  11   0        6.93        5.23      3.72 o 
   3  11   0       14.38        7.67      3.98 o 
   4  11   0       42.84       55.85      9.28 o 
   0  12   0       74.91       69.93     13.77 o 
   1  12   0       26.11       30.39      6.16 o 
   2  12   0       13.01       21.02      4.48 o 
   3  12   0        0.56        2.08      4.03 o 
   1  13   0       25.15       40.31      8.59 o 
   2  13   0       10.33        9.05      4.66 o 
  -7   0   1        0.52        0.00      7.42 o 
  -5   0   1      202.80      207.49     14.30 o 
  -3   0   1      223.89      223.56     10.60 o 
  -1   0   1    14135.58    13632.56    181.71 o 
   1   0   1     4850.59     4899.84     68.87 o 
   3   0   1      422.11      484.71     11.76 o 
   5   0   1      184.60      189.02      9.65 o 
   7   0   1        0.42        4.24      6.89 o 
  -7   1   1       13.74       10.30      8.74 o 
  -6   1   1      151.06      150.36      8.84 o 
  -5   1   1       77.28       70.60      5.05 o 
  -4   1   1       85.29       80.96      8.34 o 
  -3   1   1      386.11      438.86      8.94 o 
  -2   1   1       21.01       14.46      1.61 o 
  -1   1   1      702.86      677.91     14.19 o 
   0   1   1      542.73      579.31      7.49 o 
   1   1   1     3345.64     3486.00     36.11 o 
   2   1   1     3697.35     3685.84     33.26 o 
   3   1   1      356.15      381.41      8.17 o 
   4   1   1      529.35      570.74     11.74 o 
   5   1   1       32.90       33.89      4.52 o 
   6   1   1       50.67       54.77      5.95 o 
   7   1   1       15.36        8.58      5.47 o 
  -7   2   1        7.37        6.57      5.58 o 
  -6   2   1       71.51       75.33      7.89 o 
  -5   2   1       45.53       39.56      9.01 o 
  -4   2   1       33.64       28.41      3.27 o 
  -3   2   1       10.85        9.53      1.86 o 
  -2   2   1       16.31       13.68      1.69 o 
  -1   2   1    10590.81    10392.30    109.96 o 
   0   2   1     4256.98     4121.73     58.34 o 
   1   2   1      510.27      519.51     14.16 o 
   2   2   1      176.92      192.55      5.55 o 
   3   2   1       22.56       21.25      2.47 o 
   4   2   1        0.02       -0.05      1.92 o 
   5   2   1        0.18        0.37      2.41 o 
   6   2   1       23.55       14.05      8.18 o 
   7   2   1       47.89       47.64      8.42 o 
  -7   3   1       41.45       35.36      6.41 o 
  -6   3   1      163.45      193.76     12.72 o 
  -5   3   1       45.15       54.87      7.12 o 
  -4   3   1       29.50       37.38      5.42 o 
  -3   3   1     1626.00     1749.65     20.88 o 
  -2   3   1      162.56      171.11      4.25 o 
  -1   3   1      101.36       93.50      2.86 o 
   0   3   1      982.53      957.18     10.21 o 
   1   3   1      532.20      506.23      6.88 o 
   2   3   1       20.70       35.70      3.92 o 
   3   3   1      176.01      178.04      8.98 o 
   4   3   1      238.75      230.56     10.49 o 
   5   3   1       21.07       15.09      5.05 o 
   6   3   1       33.78       24.07      5.97 o 
   7   3   1        0.47        0.45      4.83 o 
  -7   4   1       50.08       40.83      8.24 o 
  -6   4   1        2.93        0.53      4.50 o 
  -5   4   1        0.83       -3.31      3.31 o 
  -4   4   1      121.82      104.18      8.24 o 
  -3   4   1        5.68        6.69      1.76 o 
  -2   4   1       37.30       36.56      2.12 o 
  -1   4   1     3213.31     3393.15     71.79 o 
   0   4   1      955.66      999.15     11.44 o 
   1   4   1      135.75      139.91      3.54 o 
   2   4   1      183.83      162.93      6.30 o 
   3   4   1      541.80      538.98     47.15 o 
   4   4   1       94.57       78.37      8.48 o 
   5   4   1        3.88        5.58      3.92 o 
   6   4   1      241.93      229.61     13.77 o 
  -6   5   1       97.82       89.80     17.48 o 
  -5   5   1       30.59       22.24      5.80 o 
  -4   5   1      130.32      133.72      7.85 o 
  -3   5   1     1214.02     1258.20     36.02 o 
  -2   5   1      381.28      400.32      6.52 o 
  -1   5   1      130.78      122.82      5.81 o 
   0   5   1      880.17      899.50     12.29 o 
   1   5   1     1611.07     1526.76     16.05 o 
   2   5   1       49.59       64.68      4.68 o 
   3   5   1       22.26       23.03      4.67 o 
   4   5   1      707.94      691.90     19.84 o 
   5   5   1      169.61      176.31     11.76 o 
   6   5   1       26.95       21.99     10.33 o 
  -6   6   1       67.36       60.03     10.07 o 
  -5   6   1      199.03      199.11     20.66 o 
  -4   6   1      457.86      442.33     16.48 o 
  -3   6   1      559.39      558.97     17.42 o 
  -2   6   1      420.38      421.23     14.83 o 
  -1   6   1       39.88       44.94      3.13 o 
   0   6   1      272.79      328.81      5.95 o 
   1   6   1      276.61      265.20      6.19 o 
   2   6   1     1656.71     1677.78     24.06 o 
   3   6   1       25.54       21.63      7.68 o 
   4   6   1      296.32      275.75     13.49 o 
   5   6   1        3.56        3.24      5.03 o 
   6   6   1        0.36       -0.13      5.56 o 
  -6   7   1       29.40       20.58      7.00 o 
  -5   7   1       54.11       54.97     18.54 o 
  -4   7   1        1.24       -1.70      4.52 o 
  -3   7   1      712.96      671.71     20.04 o 
  -2   7   1      288.34      308.11     10.29 o 
  -1   7   1       65.61       60.08      3.75 o 
   0   7   1      656.86      728.36     13.02 o 
   1   7   1       64.20       45.48      3.36 o 
   2   7   1       28.96       34.18      4.51 o 
   3   7   1        1.30        1.48      3.53 o 
   4   7   1      367.37      339.00     15.17 o 
   5   7   1       21.09       18.86      6.17 o 
   6   7   1        0.26       -3.53      4.31 o 
  -5   8   1       19.57       33.07      9.27 o 
  -4   8   1       79.32       82.00      9.50 o 
  -3   8   1      295.65      296.63     11.68 o 
  -2   8   1      285.22      274.23     10.29 o 
  -1   8   1        3.49        4.86      2.06 o 
   0   8   1      179.47      185.49      6.43 o 
   1   8   1       51.01       50.82      3.37 o 
   2   8   1      293.29      266.06     10.17 o 
   3   8   1      637.68      640.85     16.49 o 
   4   8   1      114.63      120.71     20.66 o 
   5   8   1        1.19       -0.99      4.30 o 
  -5   9   1        7.43       -2.30      4.96 o 
  -4   9   1        3.74        5.34      4.49 o 
  -3   9   1       11.35        7.39      3.10 o 
  -2   9   1      114.81      108.94      7.80 o 
  -1   9   1        3.69       -0.49      3.24 o 
   0   9   1      660.92      658.70     10.99 o 
   1   9   1      836.59      747.84     18.93 o 
   2   9   1       85.38       88.86      7.12 o 
   3   9   1       63.85       66.91      7.02 o 
   4   9   1        0.13       -0.21      4.41 o 
   5   9   1       43.14       41.76      6.67 o 
  -5  10   1      101.63       88.55     11.38 o 
  -4  10   1        3.37        4.12      4.70 o 
  -3  10   1      288.58      268.43     12.05 o 
  -2  10   1       63.43       53.60      5.53 o 
  -1  10   1        4.68        3.60      2.74 o 
   0  10   1        7.47        6.35      2.84 o 
   1  10   1      296.95      298.91     11.49 o 
   2  10   1      184.68      175.69      9.83 o 
   3  10   1      430.95      424.55     14.96 o 
   4  10   1       38.30       52.55      9.34 o 
   5  10   1       36.19       23.98      9.01 o 
  -4  11   1       38.93       57.93      9.54 o 
  -3  11   1       35.46       36.60      6.10 o 
  -2  11   1      213.30      204.02     10.81 o 
  -1  11   1       44.10       43.55      5.91 o 
   0  11   1      667.31      669.88     22.66 o 
   1  11   1        6.75       10.74      4.28 o 
   2  11   1       55.97       56.47      7.44 o 
   3  11   1       17.35       15.66      5.04 o 
   4  11   1        0.04        3.96      7.42 o 
  -3  12   1       80.57       84.59     19.52 o 
  -2  12   1        4.85        4.77      4.07 o 
  -1  12   1      193.31      199.17     14.04 o 
   0  12   1       89.53       81.77     10.09 o 
   1  12   1        0.20        2.46      3.60 o 
   2  12   1        9.71        6.60      7.42 o 
   3  12   1       23.82       15.12      6.93 o 
  -2  13   1       85.06       85.02      8.88 o 
  -1  13   1        3.46        2.12      7.95 o 
   0  13   1       32.53       33.40     10.07 o 
   1  13   1       42.50       35.85     17.48 o 
   2  13   1       34.31       36.16      5.58 o 
  -6   0   2       72.73       77.88     12.71 o 
  -4   0   2       17.71       23.74      4.12 o 
  -2   0   2     8667.83     8286.66    117.08 o 
   0   0   2     1022.15      939.28     15.89 o 
   2   0   2     2842.59     3012.21     34.65 o 
   4   0   2      339.92      357.48     11.59 o 
   6   0   2      329.73      382.49     22.25 o 
  -7   1   2      119.98      122.24     11.97 o 
  -6   1   2        0.23       -2.72      2.72 o 
  -5   1   2      246.68      244.42      9.91 o 
  -4   1   2       36.65       28.21      3.43 o 
  -3   1   2      717.14      784.43     12.83 o 
  -2   1   2       23.17       25.16      2.33 o 
  -1   1   2      277.97      249.84      4.66 o 
   0   1   2     7214.75     6975.86     67.43 o 
   1   1   2      227.37      235.03      5.09 o 
   2   1   2      353.91      348.46      9.84 o 
   3   1   2      749.14      838.55     12.84 o 
   4   1   2      315.68      328.83     17.94 o 
   5   1   2        9.39       13.23      3.34 o 
   6   1   2       10.50       11.51      4.67 o 
   7   1   2      156.68      151.92     14.30 o 
  -7   2   2        1.15        0.37      5.56 o 
  -6   2   2      262.30      272.30     24.63 o 
  -5   2   2       13.37       14.88      4.50 o 
  -4   2   2       10.56       11.16      2.72 o 
  -3   2   2      595.15      681.40     12.46 o 
  -2   2   2      278.62      288.75      6.29 o 
  -1   2   2      229.91      234.70      4.25 o 
   0   2   2       18.49       19.92      2.00 o 
   1   2   2    16460.53    16072.58    109.55 o 
   2   2   2     1377.94     1358.48     22.32 o 
   3   2   2       52.26       51.97      5.26 o 
   4   2   2      110.90      115.55      7.26 o 
   5   2   2       20.20       22.96      5.56 o 
   6   2   2        8.92        5.86      3.47 o 
   7   2   2        8.49       11.24      5.73 o 
  -7   3   2        0.00       -0.76      3.87 o 
  -6   3   2        1.15        2.30      4.30 o 
  -5   3   2        4.67        4.99      3.92 o 
  -4   3   2      170.04      177.11      6.55 o 
  -3   3   2       14.34       17.74      2.42 o 
  -2   3   2       32.55       38.29      3.28 o 
  -1   3   2     2672.66     2602.24     23.55 o 
   0   3   2      451.15      414.69      6.18 o 
   1   3   2     2929.61     2746.04     22.39 o 
   2   3   2       96.05      110.38      7.29 o 
   3   3   2       86.65       78.76      3.46 o 
   4   3   2      161.96      146.25      8.80 o 
   5   3   2       35.03       35.46      6.17 o 
   6   3   2       46.64       40.11      7.12 o 
   7   3   2        7.91       16.24     11.39 o 
  -7   4   2        4.89        5.03      5.62 o 
  -6   4   2      318.44      312.82     20.93 o 
  -5   4   2      132.83      130.22     16.42 o 
  -4   4   2        0.62        2.65      3.37 o 
  -3   4   2     1235.47     1340.24     28.61 o 
  -2   4   2     2845.39     2954.14     29.62 o 
  -1   4   2       11.11       15.45      1.82 o 
   0   4   2      160.92      158.24      3.63 o 
   1   4   2      131.86      118.70      3.41 o 
   2   4   2      566.44      572.04     11.29 o 
   3   4   2      663.88      647.61     12.22 o 
   4   4   2      120.93      127.79     20.13 o 
   5   4   2      163.16      164.59     17.22 o 
   6   4   2        1.15       -1.48      4.10 o 
  -6   5   2        6.51       10.60      5.80 o 
  -5   5   2        2.85       -1.72      3.69 o 
  -4   5   2      380.20      357.04     14.42 o 
  -3   5   2      665.10      656.91     24.90 o 
  -2   5   2       53.78       59.60      2.87 o 
  -1   5   2     1055.21     1050.09     12.28 o 
   0   5   2     1139.08     1023.40     10.92 o 
   1   5   2      647.86      758.14     10.18 o 
   2   5   2      377.12      407.40     10.18 o 
   3   5   2      165.49      153.22     30.99 o 
   4   5   2      419.24      409.25     15.17 o 
   5   5   2      121.22      120.89     10.09 o 
   6   5   2        1.90        0.28      3.56 o 
  -6   6   2        0.00       -4.50      4.50 o 
  -5   6   2      113.60      109.52     10.47 o 
  -4   6   2       15.74        7.49      4.30 o 
  -3   6   2      189.14      175.39     12.45 o 
  -2   6   2      259.20      286.62      5.96 o 
  -1   6   2     1183.35     1199.93     13.45 o 
   0   6   2      302.35      343.72      6.42 o 
   1   6   2      224.64      177.85      4.54 o 
   2   6   2      218.96      256.65      8.72 o 
   3   6   2      380.01      372.95     14.04 o 
   4   6   2      827.77      841.86     22.84 o 
   5   6   2       78.26       86.45      9.55 o 
   6   6   2       83.25       78.14      8.14 o 
  -6   7   2        1.33       -1.77      5.05 o 
  -5   7   2       38.11       28.53      6.74 o 
  -4   7   2      345.43      340.64     15.17 o 
  -3   7   2     1267.49     1302.06     28.64 o 
  -2   7   2       28.69       26.29      3.49 o 
  -1   7   2       25.33       22.84      2.44 o 
   0   7   2        4.98       -0.92      1.42 o 
   1   7   2      486.79      493.39      9.13 o 
   2   7   2      262.97      239.11      9.28 o 
   3   7   2      340.34      354.33     11.71 o 
   4   7   2      289.71      275.68     13.85 o 
   5   7   2        2.69       -4.19      5.03 o 
   6   7   2       76.25       63.55     11.87 o 
  -5   8   2       51.53       64.35      9.34 o 
  -4   8   2        0.00        3.10      3.97 o 
  -3   8   2      159.96      147.33      8.74 o 
  -2   8   2      378.83      373.25     14.05 o 
  -1   8   2        6.38        6.99      2.32 o 
   0   8   2      441.38      432.39      9.54 o 
   1   8   2      208.29      205.29      7.19 o 
   2   8   2      128.36      136.71      7.91 o 
   3   8   2       13.70       22.73      4.60 o 
   4   8   2      232.64      213.82     13.29 o 
   5   8   2       39.01       40.85     10.86 o 
  -5   9   2        0.52        0.16      5.03 o 
  -4   9   2       75.38       58.32      8.37 o 
  -3   9   2       70.14       53.08      6.39 o 
  -2   9   2      307.31      311.00     11.59 o 
  -1   9   2      785.33      801.19     17.53 o 
   0   9   2      894.91      846.09     16.36 o 
   1   9   2      609.24      619.04     15.43 o 
   2   9   2        1.95        1.82      2.46 o 
   3   9   2       33.35       43.95      5.98 o 
   4   9   2       15.66       18.81      6.37 o 
   5   9   2        1.23        1.77      4.57 o 
  -5  10   2       13.93       17.98      7.15 o 
  -4  10   2       34.24       27.86      7.68 o 
  -3  10   2       16.24       21.72      5.20 o 
  -2  10   2        1.46        2.59      3.34 o 
  -1  10   2       37.21       45.21      5.71 o 
   0  10   2       48.61       49.01      4.57 o 
   1  10   2       88.76       90.98      7.21 o 
   2  10   2      668.95      661.05     16.06 o 
   3  10   2       19.00       21.97      4.25 o 
   4  10   2       43.10       32.58      7.55 o 
  -4  11   2       44.32       45.60      9.04 o 
  -3  11   2        4.19        1.03      3.97 o 
  -2  11   2        0.33        2.69      3.25 o 
  -1  11   2      591.15      586.34     16.40 o 
   0  11   2       46.03       53.27      8.42 o 
   1  11   2      208.17      210.81     10.36 o 
   2  11   2       66.18       58.22     13.47 o 
   3  11   2       73.46       93.61      8.87 o 
   4  11   2        0.10        3.38      4.07 o 
  -3  12   2        1.35        3.45      4.13 o 
  -2  12   2      123.27      148.12     10.41 o 
  -1  12   2        0.15        2.23      6.09 o 
   0  12   2        8.07        3.44      4.87 o 
   1  12   2        0.00        1.22      3.95 o 
   2  12   2      356.84      378.49     14.62 o 
   3  12   2       32.01       43.26      6.93 o 
  -2  13   2       30.29       23.15      5.67 o 
  -1  13   2       22.99       24.94     12.45 o 
   0  13   2       45.98       41.43      8.75 o 
   1  13   2        5.46       16.16      6.24 o 
   2  13   2        6.93        4.30      4.57 o 
  -7   0   3        1.41        1.06      6.89 o 
  -5   0   3        2.03        2.18      3.31 o 
  -3   0   3      460.13      496.92     16.95 o 
  -1   0   3        7.45       12.18      2.65 o 
   1   0   3    59286.13    52415.19    562.35 o 
   3   0   3      289.19      288.36     15.36 o 
   5   0   3       15.01       11.83      3.92 o 
   7   0   3        6.56       10.52      5.58 o 
  -7   1   3       15.07       16.10      6.17 o 
  -6   1   3       44.00       44.27      5.95 o 
  -5   1   3        4.73        4.20      2.64 o 
  -4   1   3      373.54      372.97     11.12 o 
  -3   1   3      101.85      114.22      5.32 o 
  -2   1   3      150.66      143.02      4.66 o 
  -1   1   3     4716.13     4680.56     59.33 o 
   0   1   3       36.32       27.09      3.44 o 
   1   1   3     1078.81     1050.20     10.46 o 
   2   1   3      839.29      875.43     10.26 o 
   3   1   3      329.07      335.61      9.93 o 
   4   1   3       20.48       15.91      2.81 o 
   5   1   3       55.60       66.07      5.58 o 
   6   1   3      232.57      231.22     12.55 o 
   7   1   3       26.91       39.60      9.54 o 
  -7   2   3       70.92       61.45      9.55 o 
  -6   2   3      140.62      125.82     10.41 o 
  -5   2   3        2.23        3.84      3.69 o 
  -4   2   3       86.60       99.02      5.44 o 
  -3   2   3     1894.14     1997.79     23.82 o 
  -2   2   3      748.98      727.01     14.40 o 
  -1   2   3       86.06       87.79      4.58 o 
   0   2   3     2531.65     2453.38     22.15 o 
   1   2   3     4076.03     4119.33     30.77 o 
   2   2   3     1285.48     1333.40     13.45 o 
   3   2   3        5.66        3.84      1.56 o 
   4   2   3        1.14        1.79      2.03 o 
   5   2   3      311.84      327.62     14.30 o 
   6   2   3        2.00       -0.71      2.57 o 
   7   2   3        0.72       -6.89      6.89 o 
  -7   3   3        9.88        8.75      4.82 o 
  -6   3   3        0.03        2.71      6.09 o 
  -5   3   3      232.41      251.72     12.82 o 
  -4   3   3       39.94       45.27      4.17 o 
  -3   3   3       11.96       13.11      2.41 o 
  -2   3   3     4889.03     5054.12     45.56 o 
  -1   3   3        0.46       -0.34      1.22 o 
   0   3   3     2570.64     2455.90     18.42 o 
   1   3   3     7102.87     7357.34     47.55 o 
   2   3   3        0.53        2.22      1.11 o 
   3   3   3      782.37      788.86     10.51 o 
   4   3   3       58.53       61.90      4.97 o 
   5   3   3      149.73      137.92      7.65 o 
   6   3   3      110.65      108.74     10.30 o 
  -6   4   3       36.34       41.39      7.68 o 
  -5   4   3        3.29        1.64      4.07 o 
  -4   4   3      412.25      445.71     15.73 o 
  -3   4   3      151.23      154.85      5.67 o 
  -2   4   3       91.19       86.23      4.02 o 
  -1   4   3       71.55       66.77      3.17 o 
   0   4   3      851.17      814.85      9.03 o 
   1   4   3     3136.44     3103.60     23.47 o 
   2   4   3        7.49       12.07      2.52 o 
   3   4   3        0.44       -1.67      1.67 o 
   4   4   3      255.98      252.83      8.70 o 
   5   4   3       18.18       12.29      4.67 o 
   6   4   3       30.62       26.84      6.71 o 
  -6   5   3       52.67       58.33      8.75 o 
  -5   5   3       54.67       62.53      8.37 o 
  -4   5   3       14.53       13.81      6.36 o 
  -3   5   3      532.92      550.96     23.31 o 
  -2   5   3        2.19        4.63      1.76 o 
  -1   5   3     1262.20     1134.13     16.01 o 
   0   5   3        1.90        1.50      1.23 o 
   1   5   3       28.11       42.02      2.45 o 
   2   5   3      178.26      191.00      7.33 o 
   3   5   3      503.23      488.44     15.17 o 
   4   5   3      212.53      185.63     10.67 o 
   5   5   3      162.47      143.25     10.86 o 
   6   5   3       21.30        8.90     11.39 o 
  -6   6   3        0.01       -1.37      4.70 o 
  -5   6   3        0.71        2.06      4.67 o 
  -4   6   3       71.23       68.45      8.05 o 
  -3   6   3      119.74      129.25      9.17 o 
  -2   6   3      607.55      614.95     11.65 o 
  -1   6   3        4.48        5.37      1.58 o 
   0   6   3      588.71      539.56      8.12 o 
   1   6   3      281.00      337.21      7.60 o 
   2   6   3      117.00      121.13      6.51 o 
   3   6   3       96.87       94.84     13.24 o 
   4   6   3      988.35      974.83     24.91 o 
   5   6   3      151.31      141.20     13.51 o 
   6   6   3        1.42       -1.04      4.67 o 
  -6   7   3        1.77       -4.68      5.30 o 
  -5   7   3      185.21      182.39     13.10 o 
  -4   7   3       19.80       13.66      4.96 o 
  -3   7   3      212.47      197.86     26.49 o 
  -2   7   3        1.84        4.45      2.84 o 
  -1   7   3      343.56      334.99      8.04 o 
   0   7   3       61.81       56.27      3.30 o 
   1   7   3      121.65      119.96      4.36 o 
   2   7   3      514.64      547.25     11.64 o 
   3   7   3      397.11      418.35     12.61 o 
   4   7   3       46.28       52.42      7.62 o 
   5   7   3        1.41       -0.78      6.36 o 
   6   7   3        0.47       -4.22      4.58 o 
  -5   8   3        0.02        4.30      4.96 o 
  -4   8   3      191.48      214.44     30.20 o 
  -3   8   3      835.10      842.19     23.59 o 
  -2   8   3        1.27       -1.26      2.78 o 
  -1   8   3       53.00       58.92      5.85 o 
   0   8   3       22.15       21.08      3.18 o 
   1   8   3        0.06       -0.60      2.08 o 
   2   8   3      117.54      117.19      6.20 o 
   3   8   3       71.12       76.07      6.42 o 
   4   8   3        6.58       14.38      5.09 o 
   5   8   3        0.10       -3.22      4.20 o 
  -5   9   3       44.12       45.35     15.10 o 
  -4   9   3      126.82      136.18     11.97 o 
  -3   9   3      112.24       97.91     10.01 o 
  -2   9   3     1189.03     1136.68     22.48 o 
  -1   9   3      610.24      587.79     12.03 o 
   0   9   3      448.96      423.22     10.63 o 
   1   9   3      352.79      345.12      9.60 o 
   2   9   3       15.68       17.22      3.49 o 
   3   9   3       68.32       66.77      5.84 o 
   4   9   3        0.35        3.07      3.90 o 
   5   9   3        4.05        6.83      4.61 o 
  -5  10   3        0.01       -0.11      4.58 o 
  -4  10   3       29.10       42.18      7.89 o 
  -3  10   3        8.37       -0.18      4.08 o 
  -2  10   3       59.99       61.11      6.81 o 
  -1  10   3      172.47      160.37      8.92 o 
   0  10   3       26.22       21.02      5.03 o 
   1  10   3      386.87      398.69     18.80 o 
   2  10   3       81.18       87.50      7.65 o 
   3  10   3        0.03       -0.84      2.91 o 
   4  10   3        6.43        5.81      4.15 o 
  -4  11   3        0.77        0.76      6.36 o 
  -3  11   3       26.69       21.97      5.22 o 
  -2  11   3        3.77        3.90      3.83 o 
  -1  11   3       39.29       50.56      6.25 o 
   0  11   3      479.11      468.01     18.91 o 
   1  11   3       15.14       15.97      6.10 o 
   2  11   3      285.33      290.21     15.46 o 
   3  11   3       15.12       18.13      5.12 o 
   4  11   3        1.45        4.89      4.77 o 
  -3  12   3      311.46      313.69     14.25 o 
  -2  12   3        2.58       -0.86      3.43 o 
  -1  12   3        4.48       -0.87      4.77 o 
   0  12   3        2.92        1.23      4.67 o 
   1  12   3      153.01      155.53      9.74 o 
   2  12   3        0.89       -1.11      3.97 o 
   3  12   3       42.00       45.51      7.29 o 
  -2  13   3       53.63       53.69      9.03 o 
  -1  13   3      107.45      106.88     11.97 o 
   0  13   3       13.74       -0.34      5.20 o 
   1  13   3        2.24       -4.45      4.45 o 
   2  13   3       58.40       49.92      7.33 o 
  -6   0   4        5.27       -1.06      5.83 o 
  -4   0   4        5.06        5.02      2.79 o 
  -2   0   4      679.16      677.58     18.54 o 
   0   0   4     9996.94     9735.58    132.97 o 
   2   0   4      441.11      445.31      8.05 o 
   4   0   4        2.71        3.18      2.41 o 
   6   0   4       14.02       11.65      4.87 o 
  -7   1   4       27.28       31.50      7.46 o 
  -6   1   4       28.99       27.79      5.15 o 
  -5   1   4      167.07      178.54      8.16 o 
  -4   1   4        1.86       -0.19      2.04 o 
  -3   1   4      125.38       93.19      4.74 o 
  -2   1   4      793.62      869.43     12.57 o 
  -1   1   4     2081.61     2043.81     20.49 o 
   0   1   4     1750.51     1664.29     18.05 o 
   1   1   4    10617.09    10329.84     71.89 o 
   2   1   4      640.97      672.13      8.16 o 
   3   1   4      636.10      679.41     16.13 o 
   4   1   4      241.03      254.92      6.29 o 
   5   1   4      185.75      182.79      7.05 o 
   6   1   4       26.01       27.42      4.28 o 
   7   1   4       20.53       28.62      6.86 o 
  -7   2   4        7.69        1.02      4.67 o 
  -6   2   4      151.67      156.97     11.69 o 
  -5   2   4      340.93      331.98     13.85 o 
  -4   2   4       11.39       13.70      2.95 o 
  -3   2   4       32.41       34.00      3.34 o 
  -2   2   4      187.16      180.62      8.25 o 
  -1   2   4     1521.26     1458.21     16.59 o 
   0   2   4     8392.54     7972.31     50.12 o 
   1   2   4      648.05      648.31      6.46 o 
   2   2   4     1644.39     1670.38     15.52 o 
   3   2   4      160.63      163.32      4.85 o 
   4   2   4      154.11      140.64     10.78 o 
   5   2   4        3.77        6.74      3.12 o 
   6   2   4        1.67        4.03      2.90 o 
   7   2   4       19.34       22.25     10.07 o 
  -7   3   4        0.41       -3.05      3.87 o 
  -6   3   4      116.80      106.61     19.87 o 
  -5   3   4       97.62      104.01      9.28 o 
  -4   3   4       26.87       29.91      6.05 o 
  -3   3   4     1947.31     2072.02     24.86 o 
  -2   3   4     2469.65     2470.08     26.47 o 
  -1   3   4      611.66      600.07      8.64 o 
   0   3   4        6.38       10.81      1.43 o 
   1   3   4     3095.02     3225.40     21.40 o 
   2   3   4     1021.49     1031.86     10.71 o 
   3   3   4      303.09      307.27      6.30 o 
   4   3   4       28.22       30.12      4.13 o 
   5   3   4      339.93      319.98     19.85 o 
   6   3   4        3.78       -2.72      4.24 o 
  -6   4   4      370.24      373.21     29.67 o 
  -5   4   4       67.37       58.15      7.84 o 
  -4   4   4      428.70      439.47     15.72 o 
  -3   4   4      288.28      292.92      7.97 o 
  -2   4   4      209.89      203.34      6.23 o 
  -1   4   4       21.90       29.26      2.40 o 
   0   4   4     3141.24     3285.53     24.77 o 
   1   4   4      884.20      915.55     11.19 o 
   2   4   4      691.95      730.79      8.06 o 
   3   4   4     1008.67      991.13     16.04 o 
   4   4   4        5.71        9.67      3.03 o 
   5   4   4      112.25      119.16      9.55 o 
   6   4   4       11.02        9.54      5.24 o 
  -6   5   4        1.17       -0.79      4.87 o 
  -5   5   4       33.91       29.84     10.33 o 
  -4   5   4       34.31       28.12      5.62 o 
  -3   5   4      300.32      329.12      8.38 o 
  -2   5   4      944.32      955.37     13.08 o 
  -1   5   4      201.90      200.19      4.61 o 
   0   5   4       50.47       44.21      2.58 o 
   1   5   4     2415.90     2567.62     21.48 o 
   2   5   4      621.70      591.32      7.13 o 
   3   5   4        1.68       -1.27      2.64 o 
   4   5   4      136.46      141.63      9.88 o 
   5   5   4      672.85      636.57     20.39 o 
   6   5   4      154.20      162.65     10.58 o 
  -6   6   4        0.51       -0.78      4.67 o 
  -5   6   4      170.10      167.24     12.36 o 
  -4   6   4        6.28        8.56      4.58 o 
  -3   6   4      467.66      449.45     15.54 o 
  -2   6   4       52.20       46.13      3.47 o 
  -1   6   4      778.37      773.83     10.04 o 
   0   6   4      179.13      186.35      4.99 o 
   1   6   4      306.80      359.68      6.78 o 
   2   6   4       75.47       83.96      4.82 o 
   3   6   4      478.40      475.33     13.03 o 
   4   6   4      590.77      554.32     19.60 o 
   5   6   4      139.40      125.79     10.84 o 
   6   6   4        4.43        0.83      3.87 o 
  -6   7   4       47.91       53.32      9.42 o 
  -5   7   4        8.29        2.12      4.50 o 
  -4   7   4       34.08       25.82      6.17 o 
  -3   7   4        2.70       -3.44      3.44 o 
  -2   7   4      435.42      402.73      8.88 o 
  -1   7   4       66.24       65.48      4.11 o 
   0   7   4      676.99      700.88     14.99 o 
   1   7   4       63.94       57.71      5.35 o 
   2   7   4      269.64      266.39      8.19 o 
   3   7   4       73.42       67.77      5.41 o 
   4   7   4        4.09        8.55      3.72 o 
   5   7   4       14.29        9.97      3.97 o 
   6   7   4        0.18        5.07      4.34 o 
  -5   8   4       23.62       26.04     17.22 o 
  -4   8   4      109.87      118.03     15.36 o 
  -3   8   4       30.84       44.51     10.33 o 
  -2   8   4      135.53      138.59      8.00 o 
  -1   8   4      304.37      288.61      8.03 o 
   0   8   4       11.50       12.71      2.33 o 
   1   8   4      204.70      209.20      7.24 o 
   2   8   4        0.01       -0.58      2.23 o 
   3   8   4      328.02      312.96     10.12 o 
   4   8   4       94.23       95.90      8.25 o 
   5   8   4       33.52       29.19      5.53 o 
  -5   9   4        4.03       -5.83      7.42 o 
  -4   9   4        5.66       10.78      5.42 o 
  -3   9   4      176.53      167.60      9.85 o 
  -2   9   4       34.03       30.91      5.15 o 
  -1   9   4      721.53      688.25     13.20 o 
   0   9   4      239.40      234.47      7.64 o 
   1   9   4       71.33       73.63      5.32 o 
   2   9   4      511.40      515.45     14.30 o 
   3   9   4       50.21       36.50      4.77 o 
   4   9   4        4.32        7.97      5.49 o 
   5   9   4       11.76        6.50      8.52 o 
  -5  10   4       31.72       23.95      7.38 o 
  -4  10   4      396.31      421.49     22.52 o 
  -3  10   4       11.90       16.60      4.57 o 
  -2  10   4      227.55      220.39     10.95 o 
  -1  10   4      193.06      178.62      9.43 o 
   0  10   4       11.21        5.07      3.47 o 
   1  10   4       28.65       28.13      5.04 o 
   2  10   4       69.20       73.95     10.55 o 
   3  10   4      177.62      179.42      8.84 o 
   4  10   4      110.77      109.47     14.16 o 
  -4  11   4       60.68       66.31     10.09 o 
  -3  11   4      190.33      197.33     11.69 o 
  -2  11   4      139.74      135.97      9.54 o 
  -1  11   4      227.93      231.11     13.52 o 
   0  11   4        0.11       -2.92      2.92 o 
   1  11   4      268.11      244.72     11.34 o 
   2  11   4       16.00       19.87      4.87 o 
   3  11   4        6.38        9.80      3.74 o 
   4  11   4       24.25       16.01      5.59 o 
  -3  12   4       56.99       49.02      7.39 o 
  -2  12   4      100.97      105.61      9.20 o 
  -1  12   4        3.26        5.90      5.09 o 
   0  12   4       71.83       90.77     10.86 o 
   1  12   4       73.29       54.78      9.91 o 
   2  12   4       32.67       28.19     10.09 o 
   3  12   4       97.83       89.36     15.82 o 
  -2  13   4       16.61       15.00      5.58 o 
  -1  13   4       70.69       72.68     10.47 o 
   0  13   4        2.48        6.36      5.62 o 
   1  13   4      123.62      145.73     27.28 o 
   2  13   4        0.26        0.45      4.19 o 
  -7   0   5       38.28       46.09     12.18 o 
  -5   0   5       15.71       12.45      4.12 o 
  -3   0   5     1009.08      999.68     27.02 o 
  -1   0   5    42327.69    39111.83    527.12 o 
   1   0   5      579.98      583.09     11.59 o 
   3   0   5        9.64       24.91      3.03 o 
   5   0   5       98.96       91.34      8.79 o 
   7   0   5       52.16       64.10     12.71 o 
  -7   1   5        5.75       -2.18      4.67 o 
  -6   1   5      335.42      352.48     13.01 o 
  -5   1   5       32.05       26.86      4.26 o 
  -4   1   5      394.92      400.30     10.70 o 
  -3   1   5       46.74       38.03      3.50 o 
  -2   1   5     1062.76     1112.68     15.37 o 
  -1   1   5        0.09       -0.27      1.15 o 
   0   1   5       75.95       87.64      3.24 o 
   1   1   5     4306.39     4434.38     34.60 o 
   2   1   5       59.23       47.91      2.41 o 
   3   1   5       27.71       23.30      2.28 o 
   4   1   5      539.10      566.89      8.83 o 
   5   1   5       83.33       79.93      4.88 o 
   6   1   5       28.72       26.19      6.55 o 
  -7   2   5        0.50       -2.75      7.15 o 
  -6   2   5       12.51       18.66      5.96 o 
  -5   2   5      219.29      238.40     12.14 o 
  -4   2   5        0.23        0.69      2.23 o 
  -3   2   5      287.70      283.88     11.38 o 
  -2   2   5      192.89      256.61      6.77 o 
  -1   2   5     1673.03     1702.98     19.05 o 
   0   2   5      603.60      580.92      6.77 o 
   1   2   5     2269.62     2279.58     17.93 o 
   2   2   5     2526.28     2477.13     20.21 o 
   3   2   5      646.98      589.99      8.85 o 
   4   2   5       28.74       25.86      3.34 o 
   5   2   5        1.53        1.05      2.08 o 
   6   2   5        5.66        5.43      3.13 o 
  -7   3   5       46.47       39.45      6.75 o 
  -6   3   5       43.95       39.52      7.62 o 
  -5   3   5       20.23        8.52      4.67 o 
  -4   3   5        6.41        6.19      2.72 o 
  -3   3   5      672.46      670.83     19.07 o 
  -2   3   5     1188.75     1262.58     17.19 o 
  -1   3   5       18.43       20.69      2.15 o 
   0   3   5      877.51      853.62      9.26 o 
   1   3   5     1274.96     1266.47     10.85 o 
   2   3   5        0.46        0.13      1.11 o 
   3   3   5        3.96        3.65      1.52 o 
   4   3   5      718.66      715.91     18.73 o 
   5   3   5       23.62       18.69      3.54 o 
   6   3   5       27.69       26.90      5.65 o 
  -6   4   5       53.91       48.61      8.14 o 
  -5   4   5       68.14       53.26      7.67 o 
  -4   4   5        4.88        9.01      4.12 o 
  -3   4   5       13.05       26.85      3.27 o 
  -2   4   5     2800.66     3007.10     32.02 o 
  -1   4   5     2969.94     3065.49     24.12 o 
   0   4   5      280.86      285.17      5.39 o 
   1   4   5     2886.84     3043.33     23.81 o 
   2   4   5       73.87       79.43      2.81 o 
   3   4   5      887.44      884.72     14.15 o 
   4   4   5       88.50       94.40      6.99 o 
   5   4   5      376.39      357.90     15.43 o 
   6   4   5      103.05      117.67      8.94 o 
  -6   5   5      240.32      227.64     30.20 o 
  -5   5   5       31.70       22.90      7.42 o 
  -4   5   5        3.66        1.59      3.37 o 
  -3   5   5      476.04      445.00     10.47 o 
  -2   5   5      669.14      695.50     14.89 o 
  -1   5   5      238.90      223.03      5.14 o 
   0   5   5       53.28       64.18      3.07 o 
   1   5   5      842.02      790.86     13.08 o 
   2   5   5      187.39      225.67      4.41 o 
   3   5   5      117.44      110.50      9.31 o 
   4   5   5      729.33      721.98     17.05 o 
   5   5   5      203.67      210.25     16.34 o 
   6   5   5       16.67       11.70      4.77 o 
  -6   6   5       28.69       30.93      7.84 o 
  -5   6   5        7.03        8.64      5.83 o 
  -4   6   5      231.18      231.78     17.48 o 
  -3   6   5       25.21       26.36      5.20 o 
  -2   6   5      139.12      116.95      5.04 o 
  -1   6   5      133.29      119.40      4.26 o 
   0   6   5      172.15      164.46      5.48 o 
   1   6   5       30.42       37.59      2.70 o 
   2   6   5     1249.56     1246.29     17.53 o 
   3   6   5       74.80       67.66      6.00 o 
   4   6   5      162.15      158.84      8.87 o 
   5   6   5      238.60      230.70     19.41 o 
   6   6   5        8.45        3.44      6.56 o 
  -6   7   5        3.06        1.18      4.83 o 
  -5   7   5        1.54        0.49      4.83 o 
  -4   7   5       24.31       14.93      6.62 o 
  -3   7   5      546.31      539.29     17.79 o 
  -2   7   5      119.64      121.06      8.11 o 
  -1   7   5      274.82      258.66      6.12 o 
   0   7   5      299.15      295.83      6.73 o 
   1   7   5      134.20      115.85      7.93 o 
   2   7   5       22.18       21.47      3.31 o 
   3   7   5      160.76      167.22      8.97 o 
   4   7   5       20.99       26.13      4.68 o 
   5   7   5       57.03       52.76     10.16 o 
  -5   8   5       39.16       48.91      8.62 o 
  -4   8   5      170.95      165.39     11.97 o 
  -3   8   5       81.33       69.99      8.42 o 
  -2   8   5        5.61        5.63      4.45 o 
  -1   8   5       40.50       38.81      3.94 o 
   0   8   5       29.69       30.28      3.09 o 
   1   8   5      309.46      300.88      8.69 o 
   2   8   5      537.28      539.63     12.44 o 
   3   8   5       83.59       79.34      6.00 o 
   4   8   5        1.05        4.28      3.52 o 
   5   8   5        1.00        1.77      5.41 o 
  -5   9   5       61.88       84.69     11.22 o 
  -4   9   5      185.71      198.86     13.85 o 
  -3   9   5        0.21       -4.39      8.74 o 
  -2   9   5       28.73       26.20      5.44 o 
  -1   9   5       15.21       14.87      3.29 o 
   0   9   5      159.30      159.29     10.78 o 
   1   9   5      682.40      663.59     14.99 o 
   2   9   5       15.43       20.10      3.96 o 
   3   9   5       26.02       25.80      4.32 o 
   4   9   5       21.58       25.19      5.35 o 
   5   9   5       30.48       30.91      6.19 o 
  -4  10   5       19.38       28.70      7.95 o 
  -3  10   5       20.90       23.22      5.36 o 
  -2  10   5       30.10       12.16     11.36 o 
  -1  10   5      211.16      218.03     10.20 o 
   0  10   5       35.74       34.34      5.39 o 
   1  10   5       99.87       93.07      7.46 o 
   2  10   5      259.29      257.49      9.56 o 
   3  10   5      231.02      233.48     10.48 o 
   4  10   5       38.16       23.64      5.51 o 
  -4  11   5        0.13        4.14      5.05 o 
  -3  11   5       62.75       54.50      9.60 o 
  -2  11   5      228.40      211.22     11.29 o 
  -1  11   5       17.51       17.23      4.40 o 
   0  11   5      546.34      535.01     15.42 o 
   1  11   5       54.85       45.58      8.62 o 
   2  11   5        2.20        6.75      4.19 o 
   3  11   5       21.43       16.35      8.18 o 
   4  11   5       15.12       30.52      8.07 o 
  -3  12   5       71.52       68.94      8.31 o 
  -2  12   5       11.95        6.38      4.28 o 
  -1  12   5      167.23      187.18     14.22 o 
   0  12   5        4.61       -0.53      4.50 o 
   1  12   5       44.43       58.30      7.15 o 
   2  12   5       12.85        4.99      5.30 o 
   3  12   5      118.69      121.28     10.36 o 
  -2  13   5       18.57       24.63      7.49 o 
  -1  13   5        1.01       -2.88      4.67 o 
   0  13   5       97.39       94.64     11.59 o 
   1  13   5        0.99        8.32      5.73 o 
  -6   0   6       40.18       41.27      7.42 o 
  -4   0   6      569.95      560.65     27.55 o 
  -2   0   6    10378.78    10135.02    146.22 o 
   0   0   6     1300.00     1236.06     23.84 o 
   2   0   6        4.57        0.00      1.50 o 
   4   0   6      394.58      389.10     10.29 o 
   6   0   6        2.54        0.53      4.77 o 
  -7   1   6        1.33       -4.45      4.45 o 
  -6   1   6      106.46      109.83     10.08 o 
  -5   1   6      257.48      252.30      9.66 o 
  -4   1   6       11.17        5.80      3.13 o 
  -3   1   6       94.09       96.82      5.28 o 
  -2   1   6       14.81       18.77      2.80 o 
  -1   1   6      143.82      116.76     12.71 o 
   0   1   6     1517.99     1503.35     15.29 o 
   1   1   6     1788.21     1658.00     16.72 o 
   2   1   6        4.73        4.94      1.32 o 
   3   1   6      958.87      995.46     10.89 o 
   4   1   6      137.79      154.87      6.82 o 
   5   1   6        2.22        3.19      2.51 o 
   6   1   6       47.59       43.39      7.46 o 
  -7   2   6       67.46       79.15      8.65 o 
  -6   2   6       14.38        7.01      4.70 o 
  -5   2   6      161.69      139.79      7.85 o 
  -4   2   6      171.09      183.02      8.55 o 
  -3   2   6        2.55       -1.20      1.78 o 
  -2   2   6     6837.37     7134.40     62.77 o 
  -1   2   6       56.67       54.65      3.23 o 
   0   2   6      284.54      303.45      4.99 o 
   1   2   6      745.17      730.81     11.73 o 
   2   2   6      378.50      455.95      7.06 o 
   3   2   6      728.46      708.96     10.04 o 
   4   2   6       94.38       90.79      5.23 o 
   5   2   6        1.32        1.28      2.56 o 
   6   2   6        1.31       -0.31      3.25 o 
  -7   3   6      100.59       97.35     13.33 o 
  -6   3   6      194.77      176.08     13.20 o 
  -5   3   6       11.99       13.49      4.83 o 
  -4   3   6      365.35      381.40     10.68 o 
  -3   3   6       31.41       28.03      3.59 o 
  -2   3   6      193.15      196.25      6.38 o 
  -1   3   6     2068.37     2097.56     23.34 o 
   0   3   6      421.14      409.89      6.32 o 
   1   3   6       32.70       42.80      2.16 o 
   2   3   6     6062.20     6131.73     52.16 o 
   3   3   6      386.05      383.36      7.16 o 
   4   3   6       20.73       18.72      3.24 o 
   5   3   6       28.09       20.49      4.82 o 
   6   3   6       13.93        7.95      4.50 o 
  -6   4   6        0.19       -0.75      4.31 o 
  -5   4   6       26.31       28.67      6.36 o 
  -4   4   6       21.72       27.43      5.58 o 
  -3   4   6       99.66       92.95      5.45 o 
  -2   4   6      119.15      134.97     10.89 o 
  -1   4   6       14.27       20.39      2.06 o 
   0   4   6       13.94       12.71      1.75 o 
   1   4   6      462.61      429.66      6.87 o 
   2   4   6       58.95       41.74      2.32 o 
   3   4   6       66.14       70.56      4.54 o 
   4   4   6      143.31      142.05      6.47 o 
   5   4   6      221.41      227.91     10.45 o 
   6   4   6       80.23       80.36     10.60 o 
  -6   5   6      120.53      106.51     14.83 o 
  -5   5   6       68.18       53.32      8.48 o 
  -4   5   6      346.00      314.12     14.04 o 
  -3   5   6      246.78      261.39      8.94 o 
  -2   5   6       79.30       79.71      5.18 o 
  -1   5   6       67.90       72.54      3.55 o 
   0   5   6     1379.28     1350.84     14.34 o 
   1   5   6      631.76      770.61     10.05 o 
   2   5   6      146.40      167.09      4.15 o 
   3   5   6      536.73      490.57     12.93 o 
   4   5   6      142.23      144.04      9.35 o 
   5   5   6      290.79      310.26     12.20 o 
   6   5   6       52.26       50.36      8.52 o 
  -6   6   6       27.41       25.96      7.12 o 
  -5   6   6       11.66       12.45      6.09 o 
  -4   6   6       47.43       31.62     18.01 o 
  -3   6   6      180.90      181.62     13.24 o 
  -2   6   6      149.12      167.76     10.17 o 
  -1   6   6       73.87       76.47      5.28 o 
   0   6   6       13.26       11.03      2.00 o 
   1   6   6     1235.43     1174.35     13.71 o 
   2   6   6       76.75       85.92      5.89 o 
   3   6   6      234.68      219.40     16.96 o 
   4   6   6        0.94       -2.02      2.92 o 
   5   6   6      180.05      186.39     11.01 o 
   6   6   6        1.94        4.17      4.67 o 
  -6   7   6        7.69        6.77      5.73 o 
  -5   7   6        0.99       -1.61      4.67 o 
  -4   7   6      105.67      114.17     10.49 o 
  -3   7   6        4.45       -0.98      3.81 o 
  -2   7   6       13.89       14.56      2.86 o 
  -1   7   6       17.60       11.62      2.35 o 
   0   7   6      409.56      407.78      8.04 o 
   1   7   6        4.65        7.04      2.03 o 
   2   7   6       36.82       29.87      3.77 o 
   3   7   6        4.34        0.53      2.95 o 
   4   7   6       99.58      104.25      8.77 o 
   5   7   6        0.66       -1.04      3.64 o 
  -5   8   6        2.13        3.59      4.83 o 
  -4   8   6        0.46       -1.59      7.42 o 
  -3   8   6      301.52      337.92     25.96 o 
  -2   8   6      764.94      752.83     17.43 o 
  -1   8   6        0.31        0.82      2.27 o 
   0   8   6      457.91      461.87      9.08 o 
   1   8   6      372.52      353.73      9.61 o 
   2   8   6       11.28       11.58      3.19 o 
   3   8   6       34.19       31.38      4.41 o 
   4   8   6       53.88       59.47      6.83 o 
   5   8   6        0.02        2.86      3.83 o 
  -5   9   6       10.66        3.04      5.47 o 
  -4   9   6      213.15      221.95     19.87 o 
  -3   9   6      521.68      547.85     20.02 o 
  -2   9   6        4.90        3.54      3.46 o 
  -1   9   6      766.85      754.88     14.41 o 
   0   9   6      345.22      339.92      9.48 o 
   1   9   6        9.14        5.93      2.77 o 
   2   9   6       40.38       43.01      5.00 o 
   3   9   6       23.47       22.23      4.01 o 
   4   9   6        1.39        6.91      3.96 o 
   5   9   6        6.75        3.77      4.22 o 
  -4  10   6       64.01       56.01      9.13 o 
  -3  10   6        0.56        3.10      6.09 o 
  -2  10   6     1333.16     1283.62     32.09 o 
  -1  10   6        4.95        0.89      3.65 o 
   0  10   6      850.10      802.57     18.46 o 
   1  10   6      267.89      301.49     11.68 o 
   2  10   6      994.28      936.34     18.13 o 
   3  10   6       41.93       38.77      5.32 o 
   4  10   6       11.79       19.62      5.37 o 
  -4  11   6       10.72        4.73      8.48 o 
  -3  11   6        0.35        3.76      3.83 o 
  -2  11   6        0.19       -0.62      3.66 o 
  -1  11   6       59.34       61.58      6.77 o 
   0  11   6       37.42       39.22      5.67 o 
   1  11   6       45.78       40.18      5.98 o 
   2  11   6        8.60        6.92      4.22 o 
   3  11   6      161.55      194.87      9.86 o 
  -3  12   6        0.28       -1.95      3.71 o 
  -2  12   6      254.07      276.01     13.23 o 
  -1  12   6        0.60       -4.13      4.58 o 
   0  12   6        0.84       -4.19      4.30 o 
   1  12   6       12.14       13.36      4.99 o 
   2  12   6      108.27      110.89      9.49 o 
   3  12   6        0.28       -0.41      4.09 o 
  -1  13   6      172.63      181.79     14.98 o 
   0  13   6        9.32       14.55      6.34 o 
   1  13   6        0.17        3.40      4.44 o 
  -7   0   7        0.01       -1.59      6.89 o 
  -5   0   7      637.33      647.44     19.76 o 
  -3   0   7     3409.11     3421.25     63.57 o 
  -1   0   7      228.43      269.65     12.18 o 
   1   0   7      899.73      974.89     18.28 o 
   3   0   7      181.08      169.55      8.73 o 
   5   0   7        1.77        3.18      5.30 o 
  -7   1   7        2.30       -0.12      4.83 o 
  -6   1   7       50.49       46.50      6.29 o 
  -5   1   7      575.36      618.63     20.45 o 
  -4   1   7        2.03        0.56      2.41 o 
  -3   1   7       26.11       31.10      3.74 o 
  -2   1   7       77.26       74.08      4.38 o 
  -1   1   7     1447.29     1498.67     17.98 o 
   0   1   7      915.50      878.04     11.39 o 
   1   1   7      204.75      192.04      5.98 o 
   2   1   7     3432.97     3489.37     26.86 o 
   3   1   7       33.21       39.61      2.48 o 
   4   1   7       10.42       10.67      2.07 o 
   5   1   7       30.09       29.61      4.86 o 
   6   1   7       60.74       62.91     15.36 o 
  -7   2   7       79.10       82.85      8.91 o 
  -6   2   7       37.52       29.50      6.48 o 
  -5   2   7      117.19      107.80      8.43 o 
  -4   2   7      101.10       87.46      5.92 o 
  -3   2   7       21.32       23.30      3.25 o 
  -2   2   7       90.54      137.38      6.92 o 
  -1   2   7       79.51       77.95      3.95 o 
   0   2   7      365.84      348.37      5.44 o 
   1   2   7     1008.61      963.55     11.44 o 
   2   2   7      701.71      724.31      9.38 o 
   3   2   7      854.33      860.67     11.47 o 
   4   2   7      103.30      109.15      5.68 o 
   5   2   7        0.56        2.79      4.28 o 
   6   2   7       29.22       38.88     11.39 o 
  -6   3   7        0.50       -0.28      4.30 o 
  -5   3   7      192.47      192.13     12.29 o 
  -4   3   7       21.35       22.09      3.73 o 
  -3   3   7       14.15       13.40      2.81 o 
  -2   3   7     4553.10     4804.21     46.62 o 
  -1   3   7      682.51      668.34     11.59 o 
   0   3   7      133.90      122.11      4.37 o 
   1   3   7     1267.57     1302.01     11.67 o 
   2   3   7      785.60      854.84     10.65 o 
   3   3   7      397.33      396.95      7.57 o 
   4   3   7       13.73       18.96      3.21 o 
   5   3   7       56.92       71.67      9.65 o 
   6   3   7       85.24       78.51      9.55 o 
  -6   4   7        0.50        4.65      5.20 o 
  -5   4   7      272.42      250.14     36.82 o 
  -4   4   7       52.23       60.51     19.60 o 
  -3   4   7      948.73     1028.07     17.53 o 
  -2   4   7      495.64      554.68     11.65 o 
  -1   4   7      254.89      276.32      5.87 o 
   0   4   7        4.73       -0.04      1.36 o 
   1   4   7        0.19        0.68      1.21 o 
   2   4   7      213.60      223.97      4.75 o 
   3   4   7        1.33        0.04      2.07 o 
   4   4   7     1241.26     1237.98     18.81 o 
   5   4   7      178.63      184.52     12.51 o 
   6   4   7       39.75       50.03      8.62 o 
  -6   5   7       11.32       10.92      6.17 o 
  -5   5   7       22.37       21.46      5.99 o 
  -4   5   7      182.90      179.34     11.61 o 
  -3   5   7       11.65       16.69      5.43 o 
  -2   5   7       53.38       63.04      4.66 o 
  -1   5   7      451.70      463.52      7.99 o 
   0   5   7      243.92      281.38      6.83 o 
   1   5   7      413.22      387.72      7.10 o 
   2   5   7      426.07      403.93      7.11 o 
   3   5   7        0.04       -2.29      2.72 o 
   4   5   7      157.92      159.40      8.84 o 
   5   5   7      223.33      233.47     23.04 o 
   6   5   7        4.65        5.62      4.77 o 
  -6   6   7       41.68       33.45      8.00 o 
  -5   6   7       21.07       18.81      5.99 o 
  -4   6   7      265.63      290.01     14.04 o 
  -3   6   7      119.33      110.75     11.92 o 
  -2   6   7       15.61       10.96      2.72 o 
  -1   6   7      189.39      193.89      5.61 o 
   0   6   7     2106.39     2107.61     20.41 o 
   1   6   7      117.71      125.92      4.65 o 
   2   6   7       85.92       84.22      5.06 o 
   3   6   7       10.20        7.10      3.70 o 
   4   6   7       14.21        6.29      3.72 o 
   5   6   7      102.65       90.94     10.63 o 
   6   6   7        0.28        4.32      4.83 o 
  -6   7   7        0.76        6.89      8.74 o 
  -5   7   7       55.58       61.18     15.63 o 
  -4   7   7       77.35      102.41     10.30 o 
  -3   7   7       10.42        6.09      4.50 o 
  -2   7   7       23.57       18.62      4.08 o 
  -1   7   7      316.71      329.35      7.96 o 
   0   7   7        0.04       -0.64      1.89 o 
   1   7   7      440.74      417.60      8.37 o 
   2   7   7       35.09       40.78      4.18 o 
   3   7   7      202.79      192.00      9.57 o 
   4   7   7        0.74        4.56      3.74 o 
   5   7   7       45.37       47.35      6.90 o 
  -5   8   7       12.80       12.71      5.99 o 
  -4   8   7      139.76      178.19     12.92 o 
  -3   8   7       52.60       49.02      7.30 o 
  -2   8   7        2.15        2.26      3.07 o 
  -1   8   7      505.76      476.99     14.07 o 
   0   8   7      488.45      488.19      9.51 o 
   1   8   7      169.03      163.23      6.88 o 
   2   8   7      133.49      143.82      7.06 o 
   3   8   7        0.83       -0.82      2.73 o 
   4   8   7       38.97       47.51      6.52 o 
   5   8   7        1.57       -3.52      3.72 o 
  -5   9   7      109.63      131.93     12.89 o 
  -4   9   7        8.11        2.50      4.58 o 
  -3   9   7        9.97       13.21      5.35 o 
  -2   9   7      114.73      125.71     12.15 o 
  -1   9   7        5.45        6.36      3.36 o 
   0   9   7       64.78       76.37      6.73 o 
   1   9   7       38.08       23.97      4.00 o 
   2   9   7      142.58      166.82      7.94 o 
   3   9   7      112.22      116.33      7.39 o 
   4   9   7       55.75       68.70      8.08 o 
  -4  10   7        8.45        9.19      5.35 o 
  -3  10   7        6.67       10.14      5.09 o 
  -2  10   7      206.96      218.33     11.09 o 
  -1  10   7      133.65      141.42      8.73 o 
   0  10   7        6.31        0.52      3.34 o 
   1  10   7      676.20      625.59     16.58 o 
   2  10   7       77.75       71.27      6.21 o 
   3  10   7       23.25       34.79      5.73 o 
   4  10   7       20.71       27.56      6.07 o 
  -4  11   7       49.86       64.82     10.07 o 
  -3  11   7        1.83        8.16      5.96 o 
  -2  11   7      288.42      317.75     16.46 o 
  -1  11   7       87.71       87.25      7.80 o 
   0  11   7       24.56       34.32      5.67 o 
   1  11   7       31.06       27.59      5.30 o 
   2  11   7      113.53      162.89     11.93 o 
   3  11   7       31.07       35.10      6.73 o 
  -3  12   7       66.14       86.46      8.98 o 
  -2  12   7       10.69       13.73      4.82 o 
  -1  12   7       31.31       15.10      6.37 o 
   0  12   7        8.64        9.38      5.80 o 
   1  12   7       53.30       67.16      9.21 o 
   2  12   7        7.90        6.97      5.39 o 
  -1  13   7      113.72      108.86     12.55 o 
   0  13   7      109.35      115.00     12.45 o 
   1  13   7        0.69       -0.23      3.87 o 
  -6   0   8      216.82      235.55     13.87 o 
  -4   0   8      233.68      257.42     11.38 o 
  -2   0   8        2.13        2.12      3.71 o 
   0   0   8      603.95      558.25     12.92 o 
   2   0   8      240.34      218.53      8.75 o 
   4   0   8      405.63      424.43     14.62 o 
   6   0   8       15.70       16.95      9.01 o 
  -7   1   8       42.09       61.72     14.30 o 
  -6   1   8        9.09        9.34      4.67 o 
  -5   1   8      441.45      441.39     18.71 o 
  -4   1   8       97.05       93.63      6.36 o 
  -3   1   8      174.02      169.45      6.83 o 
  -2   1   8      367.04      395.14      9.38 o 
  -1   1   8      838.50      944.22     15.19 o 
   0   1   8      270.83      265.62      6.26 o 
   1   1   8      345.87      336.77      8.37 o 
   2   1   8      252.93      277.68      8.47 o 
   3   1   8       42.93       43.33      2.51 o 
   4   1   8       39.55       48.31      4.28 o 
   5   1   8      248.30      235.12     10.33 o 
   6   1   8        4.38        2.77      5.30 o 
  -6   2   8       18.37       13.61      5.42 o 
  -5   2   8       59.14       57.04      6.06 o 
  -4   2   8      221.98      211.91      8.53 o 
  -3   2   8      104.07      103.23      7.72 o 
  -2   2   8      234.33      256.13      7.72 o 
  -1   2   8      506.56      469.95      9.54 o 
   0   2   8        9.65        9.35      1.50 o 
   1   2   8     1074.71     1058.94     11.48 o 
   2   2   8     2853.60     2867.70     23.87 o 
   3   2   8      577.16      562.16      9.20 o 
   4   2   8      139.79      140.01      7.69 o 
   5   2   8       24.82       29.74      4.88 o 
   6   2   8        8.83        7.91      5.20 o 
  -6   3   8       17.31        9.27      5.99 o 
  -5   3   8      249.46      269.49     13.85 o 
  -4   3   8        3.44        2.73      3.03 o 
  -3   3   8      577.34      570.31     12.92 o 
  -2   3   8      168.99      187.71      6.81 o 
  -1   3   8     1525.63     1503.38     17.00 o 
   0   3   8      208.08      193.46      4.62 o 
   1   3   8      405.80      364.79      5.61 o 
   2   3   8      555.98      580.51     11.30 o 
   3   3   8        1.79        1.43      1.78 o 
   4   3   8       18.89       12.77      3.72 o 
   5   3   8      292.97      295.60     11.60 o 
   6   3   8       24.83       15.88      8.74 o 
  -6   4   8       43.67       47.43      8.62 o 
  -5   4   8      242.08      240.21     14.22 o 
  -4   4   8       22.12       17.88      5.40 o 
  -3   4   8       95.74      107.62      6.15 o 
  -2   4   8        9.64        8.50      2.54 o 
  -1   4   8     2154.06     2178.69     22.38 o 
   0   4   8     2323.69     2414.98     21.14 o 
   1   4   8       38.30       40.23      2.49 o 
   2   4   8      953.38      986.81     10.88 o 
   3   4   8       84.16       94.52      8.32 o 
   4   4   8      412.91      394.08     10.35 o 
   5   4   8        1.12        5.19      4.67 o 
   6   4   8      114.51      109.20     11.59 o 
  -6   5   8       66.11       53.48      9.17 o 
  -5   5   8       61.75       66.87      9.13 o 
  -4   5   8       58.88       58.24      8.05 o 
  -3   5   8      210.97      234.29      8.50 o 
  -2   5   8      189.29      177.65      7.08 o 
  -1   5   8      167.86      193.07      5.44 o 
   0   5   8      339.21      349.50      7.04 o 
   1   5   8        0.08        1.95      1.60 o 
   2   5   8       75.90       70.02      3.25 o 
   3   5   8      435.74      437.70     12.58 o 
   4   5   8       50.98       53.14      6.78 o 
   5   5   8       17.27        4.90      5.56 o 
   6   5   8       92.01      107.05     11.76 o 
  -6   6   8       15.80       18.75     11.13 o 
  -5   6   8        0.02        5.26      4.67 o 
  -4   6   8       15.17       12.98      4.87 o 
  -3   6   8       59.53       64.42     10.06 o 
  -2   6   8        4.56        1.06      3.25 o 
  -1   6   8      585.47      574.34      9.69 o 
   0   6   8      154.71      173.30      5.39 o 
   1   6   8       82.81      100.00      4.35 o 
   2   6   8       83.58       83.59      5.17 o 
   3   6   8      222.43      233.05      9.95 o 
   4   6   8       12.93        3.47      8.30 o 
   5   6   8        6.45        5.03      4.50 o 
  -5   7   8       12.12       21.56      6.34 o 
  -4   7   8        2.08        2.80      3.92 o 
  -3   7   8       22.92       29.05      6.37 o 
  -2   7   8      772.63      807.31     14.38 o 
  -1   7   8      119.37      116.41      4.94 o 
   0   7   8      664.40      636.03     13.05 o 
   1   7   8      528.37      536.85      9.72 o 
   2   7   8      129.07      137.50      6.67 o 
   3   7   8        4.33       -1.55      2.88 o 
   4   7   8      145.53      152.71      9.67 o 
   5   7   8       25.86       21.31      6.55 o 
  -5   8   8      191.46      173.63     16.16 o 
  -4   8   8        0.10       -1.01      4.07 o 
  -3   8   8      128.83      119.22     10.30 o 
  -2   8   8        0.45        4.36      3.03 o 
  -1   8   8        4.52        5.17      2.57 o 
   0   8   8       95.13      101.37      5.00 o 
   1   8   8       49.68       52.35      5.30 o 
   2   8   8        7.33       11.87      3.49 o 
   3   8   8      145.94      141.32      9.06 o 
   4   8   8       46.30       55.56      6.99 o 
   5   8   8        5.31       -0.87      4.67 o 
  -5   9   8        7.25        9.62      6.17 o 
  -4   9   8        5.52        3.93     10.07 o 
  -3   9   8      604.22      623.28     21.54 o 
  -2   9   8       48.69       36.79      9.68 o 
  -1   9   8      128.12      127.85      7.65 o 
   0   9   8      261.42      259.88      8.70 o 
   1   9   8      102.66      106.97      7.72 o 
   2   9   8      338.10      345.68     10.76 o 
   3   9   8        0.07        3.44      3.95 o 
   4   9   8        0.01       -3.60      3.60 o 
  -4  10   8       77.40       78.99     10.86 o 
  -3  10   8       45.12       31.43      7.38 o 
  -2  10   8      322.92      323.50     12.82 o 
  -1  10   8        2.70       -2.98      2.98 o 
   0  10   8      103.77      105.78      7.69 o 
   1  10   8       50.53       43.13      5.76 o 
   2  10   8        3.41       -0.25      3.00 o 
   3  10   8       71.22       65.33      7.60 o 
   4  10   8        3.76        7.62      4.82 o 
  -3  11   8      118.57      143.64     12.92 o 
  -2  11   8       12.91        5.61      7.54 o 
  -1  11   8      139.64      173.70     20.40 o 
   0  11   8        1.54       -1.15      3.34 o 
   1  11   8      204.20      230.30     11.42 o 
   2  11   8        0.03        2.60      3.95 o 
   3  11   8        0.00        0.58      4.22 o 
  -2  12   8       15.70       16.63      8.69 o 
  -1  12   8      114.12      113.99     11.99 o 
   0  12   8      219.34      247.56     15.54 o 
   1  12   8       29.23       28.91      5.70 o 
   2  12   8      119.22      127.46     12.56 o 
   0  13   8       27.87       15.67     12.45 o 
  -5   0   9      955.08      970.52     30.20 o 
  -3   0   9      134.93      121.32     11.13 o 
  -1   0   9      456.98      382.49     15.89 o 
   1   0   9      145.92      129.89      7.09 o 
   3   0   9       87.37      102.17      7.24 o 
   5   0   9       44.27       40.26     10.60 o 
  -6   1   9        5.03        1.74      3.78 o 
  -5   1   9      417.06      433.08     13.36 o 
  -4   1   9      448.08      435.41     13.50 o 
  -3   1   9      285.40      269.85     10.94 o 
  -2   1   9      867.84      864.06     14.87 o 
  -1   1   9      510.79      556.35     13.26 o 
   0   1   9      694.95      647.51     10.59 o 
   1   1   9      150.20      147.07      5.15 o 
   2   1   9       14.94       10.57      2.22 o 
   3   1   9        0.90        0.18      1.83 o 
   4   1   9      746.65      738.08     14.02 o 
   5   1   9       40.72       38.24      5.46 o 
   6   1   9       21.95       12.65      5.96 o 
  -6   2   9       38.91       36.42      8.48 o 
  -5   2   9      137.31      135.36      8.22 o 
  -4   2   9       27.61       28.17      5.47 o 
  -3   2   9      119.88      119.52      6.41 o 
  -2   2   9      531.20      480.39     10.90 o 
  -1   2   9     3387.29     3427.04     53.31 o 
   0   2   9       94.61       97.33      3.87 o 
   1   2   9      101.16       89.65      3.33 o 
   2   2   9      347.83      357.85      6.81 o 
   3   2   9      158.85      159.09      6.11 o 
   4   2   9       79.40       70.81      6.33 o 
   5   2   9       46.83       55.54      6.29 o 
   6   2   9       53.03       33.61      7.76 o 
  -6   3   9       18.25       18.81      6.37 o 
  -5   3   9      146.05      142.40     11.42 o 
  -4   3   9      107.15      113.09      7.09 o 
  -3   3   9       73.75       58.96      5.05 o 
  -2   3   9      559.81      559.85     12.10 o 
  -1   3   9      709.44      705.94     11.09 o 
   0   3   9       17.66       21.95      2.63 o 
   1   3   9     1773.20     1786.63     15.11 o 
   2   3   9      136.67      115.79      4.31 o 
   3   3   9      388.33      387.08      7.96 o 
   4   3   9      236.84      233.86      9.94 o 
   5   3   9       36.29       41.46      5.88 o 
   6   3   9       11.32       27.97      7.09 o 
  -6   4   9       29.00       24.01      6.92 o 
  -5   4   9       79.29       79.46      9.50 o 
  -4   4   9        0.23       -0.78      2.94 o 
  -3   4   9      108.39      116.10      6.62 o 
  -2   4   9       77.83       74.02      5.18 o 
  -1   4   9      495.40      460.32      9.06 o 
   0   4   9       29.08       26.92      2.47 o 
   1   4   9       85.75       82.85      4.49 o 
   2   4   9      500.95      480.55      9.90 o 
   3   4   9       94.17       99.83      5.49 o 
   4   4   9      108.81       98.32      7.32 o 
   5   4   9       28.23       21.43     14.30 o 
   6   4   9       20.27       22.41      6.86 o 
  -6   5   9       17.02       15.53      6.55 o 
  -5   5   9       90.74       90.08     10.30 o 
  -4   5   9       27.48       19.84      5.42 o 
  -3   5   9      248.14      232.66      8.81 o 
  -2   5   9       39.63       48.69      4.74 o 
  -1   5   9     1773.41     1751.70     18.38 o 
   0   5   9      233.06      228.46      5.95 o 
   1   5   9      297.59      290.93      6.59 o 
   2   5   9      126.37      129.49      6.75 o 
   3   5   9      109.65      111.16      7.37 o 
   4   5   9       49.95       53.17      7.87 o 
   5   5   9      121.42      114.54     11.38 o 
  -6   6   9       71.19       74.56     25.43 o 
  -5   6   9        0.69        3.87      4.83 o 
  -4   6   9       15.10        9.30      4.67 o 
  -3   6   9        7.22        6.06      2.94 o 
  -2   6   9      682.01      685.14     22.01 o 
  -1   6   9      529.47      571.42     10.77 o 
   0   6   9      175.64      168.66      6.02 o 
   1   6   9        6.87        7.72      2.21 o 
   2   6   9      271.99      277.34      8.28 o 
   3   6   9      195.44      195.02      9.54 o 
   4   6   9        8.61        9.89      5.05 o 
   5   6   9       30.85       35.93      7.46 o 
  -5   7   9        9.40        8.32      5.80 o 
  -4   7   9       14.86        8.77      5.56 o 
  -3   7   9       10.33        9.54      4.83 o 
  -2   7   9       99.85      103.39      9.63 o 
  -1   7   9       18.12       25.61      3.19 o 
   0   7   9      172.53      172.66      5.90 o 
   1   7   9      145.80      135.72      5.33 o 
   2   7   9        4.52        3.59      2.78 o 
   3   7   9      351.20      357.39     12.81 o 
   4   7   9       79.82       66.02      9.17 o 
   5   7   9       12.70       21.77      6.55 o 
  -5   8   9        0.32        3.71      4.83 o 
  -4   8   9        1.35        8.21      5.24 o 
  -3   8   9       65.69       72.05      8.80 o 
  -2   8   9       13.37       11.39      3.24 o 
  -1   8   9      749.17      758.66     14.49 o 
   0   8   9        0.47        2.62      2.27 o 
   1   8   9      151.30      163.25      7.25 o 
   2   8   9      400.85      378.90     10.67 o 
   3   8   9        1.50        2.62      3.60 o 
   4   8   9        1.99        0.32      4.30 o 
   5   8   9       30.62       33.34      7.76 o 
  -5   9   9        3.14       -0.73      5.42 o 
  -4   9   9      148.86      154.47     33.64 o 
  -3   9   9      433.49      451.22     20.93 o 
  -2   9   9      737.10      728.46     18.23 o 
  -1   9   9      276.84      280.27      9.22 o 
   0   9   9      219.96      228.62      8.29 o 
   1   9   9       40.60       38.56      4.81 o 
   2   9   9       96.20       73.83      6.00 o 
   3   9   9        1.45        8.07      4.17 o 
   4   9   9        4.65        0.30      4.67 o 
  -4  10   9       10.43        3.32      5.58 o 
  -3  10   9        0.06        3.59      5.83 o 
  -2  10   9        1.73       -0.24      4.43 o 
  -1  10   9      346.83      340.93     12.61 o 
   0  10   9        0.38        2.05      3.25 o 
   1  10   9      143.05      144.02     11.59 o 
   2  10   9       77.69       67.86      6.26 o 
   3  10   9      227.22      211.24     12.02 o 
   4  10   9        3.71        3.18      4.87 o 
  -3  11   9       29.03       32.61      7.87 o 
  -2  11   9        0.08       -1.08      3.83 o 
  -1  11   9        4.76       10.05      5.42 o 
   0  11   9       44.98       55.48      6.80 o 
   1  11   9       20.42       23.64      6.45 o 
   2  11   9       20.50       15.36      6.37 o 
   3  11   9        0.04       -0.92      4.15 o 
  -2  12   9        0.01       -3.90      3.90 o 
  -1  12   9      183.12      223.73     15.36 o 
   0  12   9       19.64       15.92      6.24 o 
   1  12   9       12.53       18.05      5.07 o 
   2  12   9       56.02       53.23      9.17 o 
  -6   0  10      234.35      233.00     14.39 o 
  -4   0  10     1230.92     1218.43     26.77 o 
  -2   0  10     7072.32     6909.25    111.78 o 
   0   0  10      128.31      124.13     13.51 o 
   2   0  10       43.76       58.16      8.21 o 
   4   0  10      244.46      266.58     27.81 o 
   6   0  10        3.30        7.42      8.48 o 
  -6   1  10        2.39        4.07      3.87 o 
  -5   1  10       40.96       43.56      5.02 o 
  -4   1  10     1167.12     1145.04     20.97 o 
  -3   1  10      374.81      370.81     10.71 o 
  -2   1  10        0.71       -1.75      1.92 o 
  -1   1  10      507.19      476.21     18.09 o 
   0   1  10      125.07      141.17      5.21 o 
   1   1  10      178.05      191.34      6.05 o 
   2   1  10       12.40        9.36      2.40 o 
   3   1  10      957.71      932.07     22.02 o 
   4   1  10        0.01        2.12      2.34 o 
   5   1  10        3.28        2.19      3.64 o 
   6   1  10        2.40        2.19      5.09 o 
  -6   2  10       78.33       62.51      9.17 o 
  -5   2  10       50.05       45.71      5.89 o 
  -4   2  10       11.13       12.39      3.64 o 
  -3   2  10      230.56      219.12      8.25 o 
  -2   2  10      326.62      291.05      8.64 o 
  -1   2  10      693.08      772.02     13.54 o 
   0   2  10      137.63      128.67      4.48 o 
   1   2  10       49.19       47.79      2.75 o 
   2   2  10      423.72      393.62      9.02 o 
   3   2  10      130.31      151.50      6.30 o 
   4   2  10      100.73      104.95      7.37 o 
   5   2  10       18.14       20.04      6.60 o 
   6   2  10       22.45       27.18      7.30 o 
  -6   3  10       32.96       60.51      9.50 o 
  -5   3  10      114.35      126.24     11.22 o 
  -4   3  10      117.64      117.88      7.56 o 
  -3   3  10       23.01       19.95      5.58 o 
  -2   3  10       30.19       26.22      3.93 o 
  -1   3  10      618.36      635.17     14.71 o 
   0   3  10      599.58      608.77      8.82 o 
   1   3  10      105.57      108.65      3.47 o 
   2   3  10      226.95      244.25      6.09 o 
   3   3  10       21.15       22.76      3.23 o 
   4   3  10       23.50       24.41      4.75 o 
   5   3  10       30.75       15.32      4.57 o 
   6   3  10       13.63       18.60      6.62 o 
  -6   4  10       34.97       30.73      7.49 o 
  -5   4  10        1.13        2.78      5.56 o 
  -4   4  10       32.86       30.85      4.79 o 
  -3   4  10       53.79       46.91      4.97 o 
  -2   4  10      865.70      888.68     19.47 o 
  -1   4  10        4.61        9.18      2.40 o 
   0   4  10        6.07        5.23      2.50 o 
   1   4  10      351.58      324.96      6.75 o 
   2   4  10     1315.85     1348.24     16.53 o 
   3   4  10       18.51       18.68      3.95 o 
   4   4  10       23.04       21.23      4.68 o 
   5   4  10      254.27      274.42     15.52 o 
   6   4  10      175.35      195.69     15.00 o 
  -6   5  10        9.16        4.09      7.42 o 
  -5   5  10       75.45       65.34      9.34 o 
  -4   5  10       86.25       77.61      8.75 o 
  -3   5  10        6.07       10.82      3.59 o 
  -2   5  10       50.24       44.37      4.57 o 
  -1   5  10      159.93      181.16      7.47 o 
   0   5  10      428.32      443.47      8.40 o 
   1   5  10      238.42      243.52      6.19 o 
   2   5  10      144.75      145.92      6.35 o 
   3   5  10     1060.07     1102.69     27.71 o 
   4   5  10       16.23        9.96      4.70 o 
   5   5  10        0.52       -0.75      6.09 o 
  -6   6  10        0.86       -4.58      4.58 o 
  -5   6  10        8.58        6.82      5.58 o 
  -4   6  10       42.23       34.41      6.92 o 
  -3   6  10      174.41      163.61      9.39 o 
  -2   6  10      161.86      159.54      7.78 o 
  -1   6  10       93.44      101.56      4.96 o 
   0   6  10      413.10      447.42     10.68 o 
   1   6  10     1329.64     1297.27     15.80 o 
   2   6  10       50.75       52.16      5.81 o 
   3   6  10      100.23       89.72     18.01 o 
   4   6  10        2.89        1.96      4.20 o 
   5   6  10        3.71        3.55      4.83 o 
  -5   7  10       11.85        1.47      5.05 o 
  -4   7  10        0.07       -3.54      3.54 o 
  -3   7  10        4.14       13.22      4.67 o 
  -2   7  10      354.45      356.06     11.47 o 
  -1   7  10      763.75      721.64     12.11 o 
   0   7  10       93.42       94.18      4.92 o 
   1   7  10       22.02       20.03      3.46 o 
   2   7  10      323.73      328.15     11.69 o 
   3   7  10       42.61       40.42      7.46 o 
   4   7  10      163.36      167.16     13.26 o 
   5   7  10       10.36        9.11     11.13 o 
  -5   8  10        0.03        6.98      9.27 o 
  -4   8  10       49.43       37.44     18.01 o 
  -3   8  10       67.96       81.47     16.16 o 
  -2   8  10       72.05       60.17      5.26 o 
  -1   8  10        1.61        0.70      2.67 o 
   0   8  10       63.39       66.77      4.82 o 
   1   8  10      430.90      431.89     11.18 o 
   2   8  10       39.59       34.34      5.30 o 
   3   8  10        3.76        2.81      3.59 o 
   4   8  10       11.62       20.66      7.68 o 
  -4   9  10       86.79       90.84     11.05 o 
  -3   9  10       76.00       95.18     10.49 o 
  -2   9  10      103.44      121.09      8.74 o 
  -1   9  10        1.83       -2.02      2.44 o 
   0   9  10       45.04       43.74      6.31 o 
   1   9  10      107.31       98.75      6.54 o 
   2   9  10        9.77        1.27      3.64 o 
   3   9  10       65.57       49.01      6.68 o 
   4   9  10        0.32       -1.80      5.30 o 
  -4  10  10       25.76       20.69      9.54 o 
  -3  10  10        2.04        1.96      4.83 o 
  -2  10  10       21.92       21.63      5.39 o 
  -1  10  10       60.59       57.53      5.53 o 
   0  10  10      163.55      145.42      8.96 o 
   1  10  10      104.49       90.53      7.74 o 
   2  10  10      185.21      176.01     11.14 o 
   3  10  10        8.59        7.13      4.87 o 
  -3  11  10      111.26      101.17     11.80 o 
  -2  11  10        9.40        2.47      3.98 o 
  -1  11  10       67.08       92.00     11.39 o 
   0  11  10       67.01       71.07      7.51 o 
   1  11  10      106.45       97.32      9.83 o 
   2  11  10        5.97       10.07      5.99 o 
  -2  12  10        5.74        4.43      4.57 o 
  -1  12  10        0.04       -3.97      5.24 o 
   0  12  10       14.74        8.51      6.36 o 
   1  12  10        7.42        5.87      4.51 o 
  -5   0  11      596.69      615.31     20.56 o 
  -3   0  11     2645.02     2636.74     41.02 o 
  -1   0  11      111.68      150.26      7.00 o 
   1   0  11       74.36      100.76     10.60 o 
   3   0  11      284.88      271.99     11.76 o 
   5   0  11       24.77       32.32      9.54 o 
  -6   1  11       36.17       47.91      6.68 o 
  -5   1  11       39.56       38.34      4.89 o 
  -4   1  11       71.28       72.67      6.42 o 
  -3   1  11        0.44        0.78      2.56 o 
  -2   1  11      187.55      177.23      8.68 o 
  -1   1  11      456.50      503.57     10.75 o 
   0   1  11        3.44        1.06      2.07 o 
   1   1  11      550.96      584.53     18.71 o 
   2   1  11      945.42      939.42     14.92 o 
   3   1  11      136.45      125.94      6.15 o 
   4   1  11       11.26       10.76      4.05 o 
   5   1  11       58.50       64.40      7.19 o 
   6   1  11        2.89       -4.87      4.87 o 
  -6   2  11       14.79       11.65      4.91 o 
  -5   2  11        0.44        2.22      3.34 o 
  -4   2  11      391.77      394.38     12.42 o 
  -3   2  11      542.15      551.93     13.54 o 
  -2   2  11      165.41      196.29     15.67 o 
  -1   2  11      186.19      203.28      6.93 o 
   0   2  11        0.05       -0.81      1.61 o 
   1   2  11        1.06        5.43      2.50 o 
   2   2  11      195.64      185.20      6.65 o 
   3   2  11      766.77      759.73     14.09 o 
   4   2  11      146.86      152.12      8.92 o 
   5   2  11        1.35       -3.27      3.27 o 
   6   2  11        3.26        5.08      5.80 o 
  -6   3  11        1.22       -4.68      5.83 o 
  -5   3  11       19.75       33.59      7.09 o 
  -4   3  11       11.64        7.90      3.49 o 
  -3   3  11      111.64      115.22      7.00 o 
  -2   3  11      296.54      297.70      9.25 o 
  -1   3  11      361.47      356.08      9.41 o 
   0   3  11       16.43       15.37      2.50 o 
   1   3  11       63.43       67.65      3.54 o 
   2   3  11      375.50      356.37      9.03 o 
   3   3  11        0.26        1.77      2.31 o 
   4   3  11        3.42        1.11      4.73 o 
   5   3  11      112.49      139.19      9.56 o 
  -6   4  11        0.06       -4.12      4.83 o 
  -5   4  11       20.82       19.25      5.58 o 
  -4   4  11      153.54      151.66      8.50 o 
  -3   4  11       75.44       70.41      5.89 o 
  -2   4  11       58.88       55.81      5.18 o 
  -1   4  11       11.68       14.01      2.77 o 
   0   4  11      328.56      331.55      7.06 o 
   1   4  11        1.01       -0.29      2.00 o 
   2   4  11       95.04      100.53      5.45 o 
   3   4  11       14.87       11.44      3.84 o 
   4   4  11      131.18      138.99     11.54 o 
   5   4  11        1.31        2.57      5.30 o 
  -6   5  11        1.33        4.99      5.56 o 
  -5   5  11      190.83      194.71     13.85 o 
  -4   5  11      259.14      233.45     13.29 o 
  -3   5  11      111.27       98.24      7.67 o 
  -2   5  11       33.90       39.18      4.59 o 
  -1   5  11      170.09      176.66      6.54 o 
   0   5  11      191.34      199.91      6.29 o 
   1   5  11      285.92      283.99      8.56 o 
   2   5  11      203.44      192.77      7.27 o 
   3   5  11        0.03        1.99      3.92 o 
   4   5  11      138.92      129.99     11.54 o 
   5   5  11       47.72       52.65      9.17 o 
  -5   6  11        0.20       -4.50      4.50 o 
  -4   6  11        6.82       -1.85      3.75 o 
  -3   6  11        5.36        8.18      3.56 o 
  -2   6  11       86.70       81.53      6.24 o 
  -1   6  11      514.71      526.14     10.71 o 
   0   6  11     1161.96     1130.33     14.91 o 
   1   6  11      369.04      347.36      9.16 o 
   2   6  11       53.27       47.35      5.36 o 
   3   6  11      109.94      120.00     10.67 o 
   4   6  11        0.64        0.45      4.67 o 
   5   6  11       50.80       45.66     13.51 o 
  -5   7  11        0.34        1.53      4.67 o 
  -4   7  11        3.58        0.83      6.36 o 
  -3   7  11       32.11       39.01      8.74 o 
  -2   7  11        2.36        4.42      4.04 o 
  -1   7  11      587.33      609.47     15.02 o 
   0   7  11       47.33       50.07      4.06 o 
   1   7  11      473.34      476.14     13.36 o 
   2   7  11        1.25        1.43      3.41 o 
   3   7  11      148.46      163.89     12.55 o 
   4   7  11        1.96        3.77      5.05 o 
   5   7  11        0.26       -2.20      4.83 o 
  -5   8  11        3.19       -1.35      4.96 o 
  -4   8  11      168.03      163.14     13.29 o 
  -3   8  11       48.57       39.55     14.57 o 
  -2   8  11        3.63        6.81      4.73 o 
  -1   8  11       29.25       28.36      4.08 o 
   0   8  11      179.29      183.41      7.24 o 
   1   8  11       23.38       21.77      4.77 o 
   2   8  11       16.43        6.66      3.81 o 
   3   8  11       49.32       50.44      8.42 o 
   4   8  11       66.11       63.56      9.80 o 
  -4   9  11       34.17       13.62     15.89 o 
  -3   9  11       23.66       15.36     13.51 o 
  -2   9  11      148.60      153.33      9.48 o 
  -1   9  11       48.18       35.97      4.67 o 
   0   9  11        1.24       -2.79      3.19 o 
   1   9  11       30.94       41.19      5.77 o 
   2   9  11       58.78       57.90     12.40 o 
   3   9  11       62.77       56.63     13.24 o 
   4   9  11       20.48       27.25      7.30 o 
  -4  10  11        8.26        2.30      5.58 o 
  -3  10  11       21.37       22.01      6.86 o 
  -2  10  11      101.16      104.09      8.75 o 
  -1  10  11      587.15      595.65     14.35 o 
   0  10  11       59.12       74.12      7.33 o 
   1  10  11      101.20       92.14     10.07 o 
   2  10  11       75.75       78.70      8.13 o 
   3  10  11       43.74       45.21     22.78 o 
  -3  11  11        0.70       -4.96      4.96 o 
  -2  11  11      234.50      226.72     13.48 o 
  -1  11  11        1.15        0.00      7.95 o 
   0  11  11        3.96       -1.04      3.64 o 
   1  11  11        5.55        7.36      5.42 o 
   2  11  11       40.45       61.42      9.50 o 
  -1  12  11        1.51        6.64      5.83 o 
   0  12  11       28.49       33.09     13.51 o 
   1  12  11       54.39       68.18     21.46 o 
  -6   0  12       49.59       53.06     14.04 o 
  -4   0  12     5753.65     5713.77     75.48 o 
  -2   0  12       27.24       27.49      4.58 o 
   0   0  12     3539.38     3714.96     43.53 o 
   2   0  12      643.21      642.04     17.77 o 
   4   0  12       86.58       75.89      8.48 o 
  -6   1  12        0.01       -0.46      3.50 o 
  -5   1  12       19.13       21.44      4.17 o 
  -4   1  12      240.48      244.03     12.69 o 
  -3   1  12      565.54      557.09     13.95 o 
  -2   1  12      165.81      153.84     13.41 o 
  -1   1  12        0.58        1.32      2.18 o 
   0   1  12        0.61       -0.33      1.55 o 
   1   1  12      301.30      292.59     14.83 o 
   2   1  12      125.83      131.87      6.05 o 
   3   1  12       25.18       32.34      4.02 o 
   4   1  12       31.30       30.31      5.12 o 
   5   1  12      211.32      207.07     17.12 o 
  -6   2  12       57.87       55.25      7.49 o 
  -5   2  12       19.36       14.23      4.89 o 
  -4   2  12      262.90      260.47     14.53 o 
  -3   2  12        3.40       -2.54      2.54 o 
  -2   2  12        0.06        0.58      2.33 o 
  -1   2  12      227.38      228.16      7.64 o 
   0   2  12      374.53      365.44      9.79 o 
   1   2  12      114.22      114.62      5.52 o 
   2   2  12      339.73      338.94      9.14 o 
   3   2  12      297.93      315.48      9.26 o 
   4   2  12       56.20       50.69      8.83 o 
   5   2  12        2.31        1.00      3.65 o 
  -6   3  12       12.78        8.95      5.80 o 
  -5   3  12        7.40        3.24      6.09 o 
  -4   3  12        7.07       14.05      3.87 o 
  -3   3  12      150.76      171.02      8.34 o 
  -2   3  12       72.44       73.80     10.20 o 
  -1   3  12      107.10      100.19      5.61 o 
   0   3  12      509.94      479.28     12.27 o 
   1   3  12      235.96      223.63      7.33 o 
   2   3  12      225.76      220.06      7.65 o 
   3   3  12        1.66       -0.39      3.84 o 
   4   3  12       42.53       43.21      5.95 o 
   5   3  12       14.47       14.14      4.95 o 
  -6   4  12       14.38       15.75      7.00 o 
  -5   4  12       56.45       58.75      9.17 o 
  -4   4  12      137.63      163.77     15.50 o 
  -3   4  12       33.29       32.53      4.60 o 
  -2   4  12       20.98       22.49      3.84 o 
  -1   4  12       14.05       15.57      3.36 o 
   0   4  12       14.90       18.00      3.49 o 
   1   4  12       37.29       33.76      3.48 o 
   2   4  12      535.22      523.44     14.38 o 
   3   4  12      387.03      381.14     12.68 o 
   4   4  12        0.71       -3.80      4.77 o 
   5   4  12       16.18       10.72      5.97 o 
  -6   5  12       24.01       39.18      8.42 o 
  -5   5  12       49.36       50.33      8.74 o 
  -4   5  12       29.80       25.65      6.17 o 
  -3   5  12        2.76        4.87      3.10 o 
  -2   5  12       71.00       66.79      7.25 o 
  -1   5  12      367.39      366.18      9.37 o 
   0   5  12     2107.87     2073.11     21.28 o 
   1   5  12      234.69      219.85      7.28 o 
   2   5  12        8.54       13.70      5.35 o 
   3   5  12      385.38      393.63     29.67 o 
   4   5  12        2.35        2.47      3.92 o 
   5   5  12       47.25       57.36     15.10 o 
  -5   6  12      117.66      119.26     12.36 o 
  -4   6  12        5.08        2.91      4.50 o 
  -3   6  12       13.05        8.75      3.54 o 
  -2   6  12       48.14       48.74      5.45 o 
  -1   6  12     1792.28     1772.37     22.74 o 
   0   6  12       80.33       91.26      4.87 o 
   1   6  12        0.02        0.85      2.40 o 
   2   6  12        2.14        0.11      3.69 o 
   3   6  12       16.17       13.70      5.47 o 
   4   6  12       10.34       22.70      8.74 o 
   5   6  12       13.34       15.10      6.37 o 
  -5   7  12       42.64       50.51      9.27 o 
  -4   7  12       20.76       19.30     13.77 o 
  -3   7  12       25.96       33.54      9.01 o 
  -2   7  12        6.58        9.81      3.59 o 
  -1   7  12       21.56       22.74      3.31 o 
   0   7  12       82.07       92.95      8.18 o 
   1   7  12       49.26       60.27      6.01 o 
   2   7  12       74.96       87.05     12.98 o 
   3   7  12        1.87        4.11      4.67 o 
   4   7  12      213.81      237.48     25.96 o 
  -4   8  12       11.22       -0.93      4.67 o 
  -3   8  12        9.24        4.95      4.70 o 
  -2   8  12      472.57      464.70     22.45 o 
  -1   8  12       13.34       19.46      3.26 o 
   0   8  12      278.54      273.12      8.10 o 
   1   8  12        7.11       10.27      6.94 o 
   2   8  12       47.21       48.37     10.86 o 
   3   8  12      153.23      166.90     13.29 o 
   4   8  12        2.25        0.02      6.09 o 
  -4   9  12       11.88       14.94      6.48 o 
  -3   9  12       30.50       52.77      8.97 o 
  -2   9  12      333.07      361.67     16.42 o 
  -1   9  12       15.62       14.84      3.71 o 
   0   9  12      185.09      201.73     11.89 o 
   1   9  12       85.42       92.40      7.80 o 
   2   9  12        0.48       -3.66      4.20 o 
   3   9  12       90.43       99.27     11.42 o 
  -3  10  12       21.41       24.77      7.42 o 
  -2  10  12      208.61      238.25     14.60 o 
  -1  10  12       24.08       21.59      4.78 o 
   0  10  12       76.58       78.08     14.57 o 
   1  10  12        0.19        6.21      6.09 o 
   2  10  12       35.98       44.17     12.98 o 
   3  10  12        2.94       13.68      6.17 o 
  -2  11  12       60.24       48.75      6.95 o 
  -1  11  12       59.57       53.95      8.59 o 
   0  11  12        2.30        8.42      5.42 o 
   1  11  12       30.09       50.97     14.04 o 
   2  11  12       40.15       22.78     10.07 o 
  -5   0  13       12.04       13.87      5.20 o 
  -3   0  13      113.57      117.17      9.54 o 
  -1   0  13       16.51       12.93      5.03 o 
   1   0  13      723.88      750.32     19.27 o 
   3   0  13        0.17       -0.38      3.13 o 
   5   0  13      140.21      141.98     18.01 o 
  -6   1  13        7.94        7.70      4.57 o 
  -5   1  13        0.11       -2.65      2.65 o 
  -4   1  13      154.98      149.10      9.42 o 
  -3   1  13      246.54      239.92      9.54 o 
  -2   1  13        0.22       -2.12      2.31 o 
  -1   1  13      100.63       93.33      5.45 o 
   0   1  13      153.05      144.68      7.43 o 
   1   1  13        0.28        1.15      2.11 o 
   2   1  13       41.80       42.25      4.40 o 
   3   1  13       65.04       68.82      8.87 o 
   4   1  13      214.55      226.75     10.85 o 
   5   1  13       10.68        9.71      6.17 o 
  -6   2  13        3.22        6.63      4.40 o 
  -5   2  13       89.70       87.79      7.94 o 
  -4   2  13        4.41        4.78      4.25 o 
  -3   2  13      128.73      124.61      7.41 o 
  -2   2  13      222.36      211.23      8.39 o 
  -1   2  13       10.00        9.64      5.10 o 
   0   2  13       93.58      109.02      6.57 o 
   1   2  13      306.67      306.88      8.78 o 
   2   2  13      102.25      103.92      5.84 o 
   3   2  13       95.53      114.77      6.53 o 
   4   2  13        4.08        6.91      3.72 o 
   5   2  13        9.08        4.15      4.38 o 
  -6   3  13       35.63       39.89      8.14 o 
  -5   3  13        9.18        6.73      4.22 o 
  -4   3  13      281.64      317.41     11.97 o 
  -3   3  13       31.75       37.37      4.99 o 
  -2   3  13       94.06       83.46      5.95 o 
  -1   3  13      186.37      176.08      7.24 o 
   0   3  13       65.27       59.78      5.38 o 
   1   3  13       40.34       33.12      3.81 o 
   2   3  13        0.22       -2.11      2.11 o 
   3   3  13       22.75       24.94      5.00 o 
   4   3  13       53.99       72.88      7.41 o 
   5   3  13       30.73       15.18     12.18 o 
  -6   4  13       15.57       19.74      7.42 o 
  -5   4  13       79.90       69.78     21.72 o 
  -4   4  13        6.00        4.71      3.54 o 
  -3   4  13       14.11        5.52      3.25 o 
  -2   4  13      101.70      102.84      6.72 o 
  -1   4  13      285.84      304.07      8.49 o 
   0   4  13      133.99      132.44      7.30 o 
   1   4  13      210.47      199.69      8.52 o 
   2   4  13      916.68      918.84     16.82 o 
   3   4  13      303.44      282.76     21.44 o 
   4   4  13       43.03       40.88      8.00 o 
   5   4  13        1.81       -2.59      4.58 o 
  -5   5  13       21.82       35.72      8.21 o 
  -4   5  13       38.96       18.40      7.42 o 
  -3   5  13       55.33       64.14      6.29 o 
  -2   5  13        3.66        4.29      3.36 o 
  -1   5  13      329.21      294.91      8.76 o 
   0   5  13      282.17      266.15      8.26 o 
   1   5  13      170.87      166.66      8.11 o 
   2   5  13       18.62       24.77      4.72 o 
   3   5  13       29.31       34.42      6.74 o 
   4   5  13       42.41       21.45      6.48 o 
   5   5  13       11.69        2.72      5.09 o 
  -5   6  13        0.25       -2.39      4.58 o 
  -4   6  13       24.87       22.67      6.17 o 
  -3   6  13        7.81       10.99      3.74 o 
  -2   6  13      199.60      199.84     10.59 o 
  -1   6  13       81.48       85.24      5.61 o 
   0   6  13        0.01        3.03      2.63 o 
   1   6  13       22.51       16.72      3.97 o 
   2   6  13       16.12       15.86      5.42 o 
   3   6  13       14.17        7.67      4.67 o 
   4   6  13        6.93       30.13      7.46 o 
  -5   7  13       15.15       11.00      6.86 o 
  -4   7  13       60.35       45.02      8.42 o 
  -3   7  13        0.29       -2.26      4.07 o 
  -2   7  13       10.96        5.58      3.41 o 
  -1   7  13      317.38      324.09      8.67 o 
   0   7  13      755.25      728.53     14.46 o 
   1   7  13        3.82        2.78      3.59 o 
   2   7  13       24.26       29.54      6.74 o 
   3   7  13      198.59      226.21     20.66 o 
   4   7  13        8.08        0.77      4.83 o 
  -4   8  13        0.07       -0.26      6.09 o 
  -3   8  13        4.60        7.09      5.42 o 
  -2   8  13       70.99       81.70      7.21 o 
  -1   8  13      111.28      118.68      6.10 o 
   0   8  13       18.85       21.00      3.94 o 
   1   8  13        5.12        4.08      3.64 o 
   2   8  13        8.04        7.95      7.15 o 
   3   8  13        9.81       12.57      6.62 o 
   4   8  13       32.33       46.62      8.80 o 
  -4   9  13      115.14      127.51     33.11 o 
  -3   9  13      108.36      112.80     11.42 o 
  -2   9  13        9.65        6.36      5.62 o 
  -1   9  13      159.28      180.84      8.47 o 
   0   9  13       28.58       41.60      7.09 o 
   1   9  13       25.00       24.16      5.45 o 
   2   9  13      103.60       98.09     11.05 o 
   3   9  13        0.01        3.84      5.20 o 
  -3  10  13      241.47      248.86     16.09 o 
  -2  10  13       69.22      100.06     13.77 o 
  -1  10  13       82.16      102.19      7.24 o 
   0  10  13        0.98        3.43      4.67 o 
   1  10  13       70.20       67.91     10.60 o 
   2  10  13       23.02       37.66      9.80 o 
  -2  11  13        0.16       -7.95      7.95 o 
  -1  11  13        0.92       10.50      5.96 o 
   0  11  13        6.27        9.50      5.80 o 
   1  11  13       46.05       50.66      8.80 o 
  -6   0  14       29.90       29.81      9.01 o 
  -4   0  14       31.90       46.70     17.22 o 
  -2   0  14      192.98      188.02      9.55 o 
   0   0  14      238.75      223.33     11.01 o 
   2   0  14       56.59       60.80     15.36 o 
   4   0  14       88.79       91.19      9.28 o 
  -6   1  14        0.74        5.64      3.75 o 
  -5   1  14        1.07        4.29      3.09 o 
  -4   1  14       62.81       61.25      6.67 o 
  -3   1  14      598.78      554.68     20.35 o 
  -2   1  14        4.85        9.05      3.25 o 
  -1   1  14      322.16      338.57     16.24 o 
   0   1  14      128.96      140.39      7.53 o 
   1   1  14      100.83       84.33      5.46 o 
   2   1  14      106.40      105.45      6.10 o 
   3   1  14      551.69      548.64     12.99 o 
   4   1  14       48.51       48.11      6.30 o 
   5   1  14        0.06       -2.51      5.05 o 
  -6   2  14        0.13        0.21      4.15 o 
  -5   2  14        4.40       -0.99      3.47 o 
  -4   2  14       44.00       58.67      6.51 o 
  -3   2  14     1200.23     1177.87     21.88 o 
  -2   2  14      145.53      150.30      7.55 o 
  -1   2  14        3.02        5.54      2.78 o 
   0   2  14      299.37      268.24     10.66 o 
   1   2  14       24.82       30.52      3.96 o 
   2   2  14        0.01       -2.37      2.37 o 
   3   2  14        5.66        1.09      2.57 o 
   4   2  14       60.62       59.83      7.02 o 
   5   2  14        0.01       -3.81      3.81 o 
  -6   3  14        1.57       -0.66      5.20 o 
  -5   3  14       83.43       80.79     10.80 o 
  -4   3  14        7.82        1.22      3.91 o 
  -3   3  14      152.73      138.09      8.14 o 
  -2   3  14      371.42      358.82     11.11 o 
  -1   3  14       30.00       27.93      4.09 o 
   0   3  14      260.48      255.77      9.67 o 
   1   3  14       81.75       70.09      5.21 o 
   2   3  14       21.14       11.25      4.13 o 
   3   3  14       87.70       90.97      7.74 o 
   4   3  14        2.43        1.30      3.87 o 
   5   3  14        2.46        6.47      5.19 o 
  -5   4  14       35.09       39.98      8.05 o 
  -4   4  14       17.69       18.82      4.57 o 
  -3   4  14       11.72       13.59      3.95 o 
  -2   4  14       72.32       76.07      6.07 o 
  -1   4  14       13.89       13.86      3.98 o 
   0   4  14      252.09      265.95     23.23 o 
   1   4  14      316.20      308.49     12.65 o 
   2   4  14       49.99       56.76      5.07 o 
   3   4  14       99.71      106.05      8.14 o 
   4   4  14        0.83       -1.43      8.48 o 
   5   4  14        6.99        9.48      9.80 o 
  -5   5  14       69.99       71.27     10.03 o 
  -4   5  14      125.26      121.74      8.60 o 
  -3   5  14       86.19       80.41      6.88 o 
  -2   5  14      108.56      106.25      9.30 o 
  -1   5  14        1.72        2.93      5.31 o 
   0   5  14       36.77       46.65      5.60 o 
   1   5  14      151.45      165.38      9.01 o 
   2   5  14      155.26      171.32      9.41 o 
   3   5  14        4.45        5.91      4.70 o 
   4   5  14        1.53       -3.96      4.58 o 
  -5   6  14       16.39        9.18      6.17 o 
  -4   6  14       11.02        5.03      4.87 o 
  -3   6  14       14.88       36.05      5.22 o 
  -2   6  14      108.38      107.21      7.49 o 
  -1   6  14       88.24       91.59     11.00 o 
   0   6  14      537.67      527.70     12.26 o 
   1   6  14      313.75      333.35     17.88 o 
   2   6  14      384.31      364.40     17.48 o 
   3   6  14       28.68       23.31      6.37 o 
   4   6  14       40.82       42.15      9.27 o 
  -4   7  14        6.88        6.36      4.87 o 
  -3   7  14       76.19       94.97     14.83 o 
  -2   7  14      113.09      127.41      8.33 o 
  -1   7  14       91.62       88.56      7.22 o 
   0   7  14      109.54      111.21      6.47 o 
   1   7  14       31.22       36.12     11.13 o 
   2   7  14      301.17      306.70     24.10 o 
   3   7  14       68.94       64.20      9.72 o 
   4   7  14       21.31       23.56      7.09 o 
  -4   8  14       54.63       54.44      9.55 o 
  -3   8  14       26.65       37.58      7.67 o 
  -2   8  14        2.91        1.30      3.64 o 
  -1   8  14       70.50       76.66      5.94 o 
   0   8  14       11.00       10.03      3.30 o 
   1   8  14       94.09       91.12     10.11 o 
   2   8  14        0.11       -3.92      3.92 o 
   3   8  14       30.98       38.10      8.42 o 
  -3   9  14       86.88       63.16     22.25 o 
  -2   9  14       89.99      125.94     11.42 o 
  -1   9  14       30.27       44.55      7.50 o 
   0   9  14        0.68        0.64      3.46 o 
   1   9  14        3.93        1.32      4.50 o 
   2   9  14        0.34       -6.84      7.68 o 
   3   9  14       18.17       19.68      7.13 o 
  -3  10  14        2.45       -6.89      7.95 o 
  -2  10  14       17.86       11.56      6.89 o 
  -1  10  14        1.29        0.00      4.30 o 
   0  10  14      123.84      148.72     11.97 o 
   1  10  14       25.24       24.90      9.54 o 
   2  10  14        0.37       -4.16      4.83 o 
  -1  11  14      138.99      167.94     19.07 o 
   0  11  14        3.03        3.65      5.42 o 
  -5   0  15       39.22       49.22      8.42 o 
  -3   0  15     2970.54     2998.17    112.05 o 
  -1   0  15      287.82      258.53     16.95 o 
   1   0  15      717.82      729.31     20.56 o 
   3   0  15      393.88      389.01     16.06 o 
   5   0  15        4.09       -6.89      6.89 o 
  -5   1  15       14.95        9.72      3.79 o 
  -4   1  15      187.94      182.25      8.51 o 
  -3   1  15       11.76       10.60      4.13 o 
  -2   1  15      472.33      459.47     14.02 o 
  -1   1  15       58.95       70.59      9.80 o 
   0   1  15       46.27       41.19      5.20 o 
   1   1  15       38.08       43.41      5.42 o 
   2   1  15      234.57      232.28      8.58 o 
   3   1  15       15.88       10.70      3.35 o 
   4   1  15        0.22       -0.91      3.29 o 
   5   1  15       37.89       26.98      7.67 o 
  -5   2  15       34.55       28.29     11.29 o 
  -4   2  15        3.00       -0.21      3.27 o 
  -3   2  15      198.92      216.34      9.91 o 
  -2   2  15        0.58        0.46      2.84 o 
  -1   2  15       38.60       33.55      5.80 o 
   0   2  15        0.03       -1.29      3.55 o 
   1   2  15       76.29       71.75      6.65 o 
   2   2  15       31.72       33.31      4.40 o 
   3   2  15      100.24       97.54      6.45 o 
   4   2  15        0.22       -0.68      3.65 o 
   5   2  15       10.30        8.37      5.14 o 
  -5   3  15        9.99        5.40      4.17 o 
  -4   3  15        1.03       -0.37      4.96 o 
  -3   3  15      474.15      449.44     13.63 o 
  -2   3  15        2.81        5.59      3.10 o 
  -1   3  15      366.98      401.53     15.17 o 
   0   3  15       43.69       41.46      5.33 o 
   1   3  15       34.62       26.69      4.00 o 
   2   3  15      355.00      354.79     10.45 o 
   3   3  15        2.56        2.32      3.54 o 
   4   3  15        0.07       -0.26      3.65 o 
   5   3  15       52.81       64.25     12.45 o 
  -5   4  15       24.56       31.01      7.67 o 
  -4   4  15      105.57      100.77      9.84 o 
  -3   4  15      368.34      359.81     20.08 o 
  -2   4  15      191.00      206.46      9.22 o 
  -1   4  15       14.29       15.81      4.83 o 
   0   4  15       28.41       31.56      4.83 o 
   1   4  15       94.52       86.08      7.18 o 
   2   4  15        1.69        2.11      2.91 o 
   3   4  15       83.53       88.23      8.11 o 
   4   4  15       26.23       26.78      7.00 o 
  -5   5  15       26.88       31.99      9.54 o 
  -4   5  15       22.41       23.28      5.09 o 
  -3   5  15        2.19        6.11      3.64 o 
  -2   5  15       15.06       10.12      3.76 o 
  -1   5  15        5.95        6.28      3.92 o 
   0   5  15       17.59       18.25      4.34 o 
   1   5  15      810.70      793.74     18.16 o 
   2   5  15      138.14      118.09      8.40 o 
   3   5  15       19.52       11.13      5.24 o 
   4   5  15        4.51        1.21      5.09 o 
  -5   6  15        5.43       -2.48      5.20 o 
  -4   6  15       75.40       77.09     10.86 o 
  -3   6  15        1.02        5.86      3.64 o 
  -2   6  15       29.86       32.43      5.97 o 
  -1   6  15        3.09        2.87      3.30 o 
   0   6  15     1076.49     1033.85     25.66 o 
   1   6  15       90.04       86.41      7.08 o 
   2   6  15       48.59       48.82      8.21 o 
   3   6  15       18.33       11.62      5.58 o 
   4   6  15        1.12       -1.39      6.09 o 
  -4   7  15        0.02        2.07      4.45 o 
  -3   7  15       38.76       43.35      6.26 o 
  -2   7  15        6.44        3.78      3.64 o 
  -1   7  15        2.41        2.95      4.19 o 
   0   7  15        8.13        6.52      3.64 o 
   1   7  15       24.28       27.31      6.55 o 
   2   7  15        1.66        6.97      4.83 o 
   3   7  15       37.01       32.88      7.51 o 
  -4   8  15        0.01       -1.59      7.68 o 
  -3   8  15        5.89        0.81      7.68 o 
  -2   8  15       36.37       51.18      8.32 o 
  -1   8  15      138.27      134.53     12.10 o 
   0   8  15       28.28       36.86      6.07 o 
   1   8  15        4.91       14.17     12.71 o 
   2   8  15        2.87        4.73      5.35 o 
   3   8  15       11.56       15.51      6.17 o 
  -3   9  15       82.28       71.33     10.30 o 
  -2   9  15        1.60       12.71      8.48 o 
  -1   9  15       42.06       49.44      8.05 o 
   0   9  15       71.49       77.81     20.93 o 
   1   9  15       38.80       40.87      7.84 o 
   2   9  15        0.16       -6.15      7.95 o 
  -2  10  15       19.04       14.30      8.48 o 
  -1  10  15       63.62       89.49     10.47 o 
   0  10  15       25.01       23.31      9.01 o 
   1  10  15       72.23       98.01     16.95 o 
  -4   0  16      150.37      142.04     17.22 o 
  -2   0  16       49.88       46.84     10.07 o 
   0   0  16      103.43      109.02      9.34 o 
   2   0  16      230.19      196.72     12.98 o 
   4   0  16       30.67       26.65      7.09 o 
  -5   1  16       88.95       92.62      7.47 o 
  -4   1  16       61.26       62.55      5.95 o 
  -3   1  16      383.02      402.72     11.06 o 
  -2   1  16       15.52       19.22      4.21 o 
  -1   1  16       48.95       48.12      6.74 o 
   0   1  16      199.29      195.13      9.34 o 
   1   1  16       84.12       80.01      5.80 o 
   2   1  16        3.19        0.20      2.56 o 
   3   1  16        2.38        3.37      3.77 o 
   4   1  16       88.61       92.00      8.52 o 
  -5   2  16       31.53       33.84      5.43 o 
  -4   2  16      103.53      104.94      8.45 o 
  -3   2  16       90.70       90.63      8.75 o 
  -2   2  16      207.15      207.15     12.55 o 
  -1   2  16        3.84        5.94      4.30 o 
   0   2  16        0.66        4.87      3.19 o 
   1   2  16        6.29        3.49      2.91 o 
   2   2  16      165.85      162.54      8.33 o 
   3   2  16       51.53       64.94      5.90 o 
   4   2  16        1.47       -3.31      3.84 o 
  -5   3  16       18.72       19.88      5.40 o 
  -4   3  16        7.18       14.61      4.57 o 
  -3   3  16       13.87       11.94      3.97 o 
  -2   3  16        0.01        0.21      3.69 o 
  -1   3  16      303.17      322.90     14.23 o 
   0   3  16       15.03       14.30      3.98 o 
   1   3  16      120.92      105.57      6.42 o 
   2   3  16      200.59      196.27      8.40 o 
   3   3  16       21.19       16.02      4.95 o 
   4   3  16       84.60      105.53      9.27 o 
  -5   4  16        0.80        6.10      5.73 o 
  -4   4  16       45.01       41.60      6.29 o 
  -3   4  16       10.47        7.37      5.13 o 
  -2   4  16      260.31      243.29     12.89 o 
  -1   4  16      138.63      136.80     12.18 o 
   0   4  16       63.73       61.26      6.59 o 
   1   4  16      297.05      277.16     13.51 o 
   2   4  16      327.14      318.53     10.32 o 
   3   4  16      212.18      188.94     10.90 o 
   4   4  16        3.37        0.84      5.83 o 
  -5   5  16       10.77        6.08      6.17 o 
  -4   5  16       58.00       67.34      7.49 o 
  -3   5  16       35.87       30.71      5.40 o 
  -2   5  16       15.89       15.33      5.20 o 
  -1   5  16       16.18       13.33      4.83 o 
   0   5  16      433.20      416.31     19.63 o 
   1   5  16      686.41      685.14     17.23 o 
   2   5  16       86.22       96.19     16.16 o 
   3   5  16        1.76        0.37      4.30 o 
   4   5  16       14.99       16.80      6.34 o 
  -4   6  16        0.25        1.36      4.58 o 
  -3   6  16      167.14      171.12      9.91 o 
  -2   6  16       11.03        8.41      4.67 o 
  -1   6  16      100.51       92.67      9.17 o 
   0   6  16      142.65      147.26     12.73 o 
   1   6  16        7.73        7.42      3.90 o 
   2   6  16        0.03        0.90      4.20 o 
   3   6  16        7.20       -0.26      4.50 o 
  -4   7  16       86.54       99.68     11.16 o 
  -3   7  16        9.68        7.70      6.94 o 
  -2   7  16        0.20        0.25      4.20 o 
  -1   7  16       10.28        5.66      4.67 o 
   0   7  16      175.02      196.50     10.15 o 
   1   7  16       65.09       66.84     11.13 o 
   2   7  16        4.02       12.98      5.96 o 
   3   7  16       66.15       61.17      9.65 o 
  -3   8  16       26.88       36.43     24.37 o 
  -2   8  16       20.75       21.14      7.15 o 
  -1   8  16      194.35      199.20     13.29 o 
   0   8  16        1.44       -2.12      6.36 o 
   1   8  16        7.32        1.83      4.83 o 
   2   8  16        6.12        9.08      5.58 o 
  -2   9  16       47.29       63.57     13.77 o 
  -1   9  16       68.61       79.06      9.74 o 
   0   9  16       17.84       13.97      9.54 o 
   1   9  16       24.73       26.88      7.09 o 
   2   9  16        0.93        3.43      5.58 o 
  -1  10  16      146.39      174.82     19.60 o 
   0  10  16       44.70       58.80     13.24 o 
  -5   0  17      227.20      210.85     14.61 o 
  -3   0  17       37.38       28.83      6.34 o 
  -1   0  17       64.57       70.99     11.65 o 
   1   0  17      253.40      238.94     12.82 o 
   3   0  17        2.11       -1.66      3.81 o 
  -5   1  17        2.19       -0.66      3.32 o 
  -4   1  17       22.40       17.17      4.03 o 
  -3   1  17       10.74        7.88      4.15 o 
  -2   1  17      115.83      102.44      9.55 o 
  -1   1  17       53.37       56.71      7.67 o 
   0   1  17      167.21      156.49      9.41 o 
   1   1  17       55.27       58.49      5.37 o 
   2   1  17        4.17        0.76      2.98 o 
   3   1  17       32.82       38.83      7.53 o 
   4   1  17       72.89       77.49      8.26 o 
  -5   2  17        0.98       -2.05      3.39 o 
  -4   2  17       40.04       44.90      6.60 o 
  -3   2  17      158.77      162.12     18.86 o 
  -2   2  17      343.07      319.78     14.98 o 
  -1   2  17        0.60       -3.37      3.37 o 
   0   2  17       55.35       53.04      8.13 o 
   1   2  17       98.86       90.92      6.52 o 
   2   2  17        1.39        2.61      2.93 o 
   3   2  17       29.32       31.28      4.71 o 
   4   2  17       23.73       27.95      8.09 o 
  -5   3  17        0.41       -0.63      4.35 o 
  -4   3  17      135.36      134.40     10.53 o 
  -3   3  17       16.95       21.04      5.08 o 
  -2   3  17       25.07        8.07      4.67 o 
  -1   3  17      280.79      250.82     12.92 o 
   0   3  17       56.62       59.99      6.49 o 
   1   3  17       28.80       21.81      4.48 o 
   2   3  17        5.55        7.88      3.31 o 
   3   3  17       46.22       48.59      6.72 o 
   4   3  17        0.68        0.34      4.26 o 
  -5   4  17        8.96        4.78      5.96 o 
  -4   4  17       53.30       50.12      6.83 o 
  -3   4  17       31.17       24.06      4.74 o 
  -2   4  17       56.08       64.18      8.42 o 
  -1   4  17      118.55      119.24     10.11 o 
   0   4  17       17.64       12.04      3.88 o 
   1   4  17      875.65      868.95     35.62 o 
   2   4  17      258.94      257.84     13.70 o 
   3   4  17       18.00       31.92      6.40 o 
   4   4  17       20.07       28.69      7.89 o 
  -4   5  17       22.40       27.87      6.07 o 
  -3   5  17       35.94       27.54      9.99 o 
  -2   5  17       85.26       82.58     11.13 o 
  -1   5  17       69.89       86.34      9.17 o 
   0   5  17       52.40       46.64      6.00 o 
   1   5  17        0.38        1.72      3.47 o 
   2   5  17       81.50       86.22     10.11 o 
   3   5  17       92.81      103.64     11.80 o 
  -4   6  17        7.28        7.11      5.73 o 
  -3   6  17        0.12       -4.12      4.12 o 
  -2   6  17      240.03      236.65     18.81 o 
  -1   6  17       10.93        0.29      4.07 o 
   0   6  17        1.53        3.31      3.43 o 
   1   6  17       68.38       57.15      9.27 o 
   2   6  17        9.81        9.17      5.19 o 
   3   6  17        6.42       10.07      5.62 o 
  -3   7  17        7.98        3.46      6.62 o 
  -2   7  17       14.04        9.70      5.42 o 
  -1   7  17      133.20      137.95     17.22 o 
   0   7  17       15.28       13.60      4.51 o 
   1   7  17       19.50       26.44      6.55 o 
   2   7  17       29.78       12.96      8.74 o 
   3   7  17       13.79       18.54      6.62 o 
  -3   8  17      101.73      159.99     20.13 o 
  -2   8  17       76.04       83.05     10.11 o 
  -1   8  17        5.56        9.01      5.24 o 
   0   8  17       23.23       24.53      6.92 o 
   1   8  17        0.01        2.97      4.77 o 
   2   8  17        2.67       -1.95      5.42 o 
  -2   9  17        0.79       -3.53      5.05 o 
  -1   9  17       34.20       42.03      8.14 o 
   0   9  17        9.21        9.82      5.96 o 
   1   9  17       19.84       23.74      9.54 o 
  -4   0  18        3.17        2.45      6.09 o 
  -2   0  18        1.79       -4.24      5.83 o 
   0   0  18      493.36      538.25     27.02 o 
   2   0  18       45.68       40.35      7.00 o 
   4   0  18      113.44      117.61     18.01 o 
  -5   1  18       16.24       14.68      4.47 o 
  -4   1  18       80.84       72.99      6.65 o 
  -3   1  18        8.75        0.90      4.30 o 
  -2   1  18        1.79        1.32      4.12 o 
  -1   1  18      126.67      123.20     10.11 o 
   0   1  18      105.37      104.66      7.92 o 
   1   1  18       52.78       48.65      5.37 o 
   2   1  18       34.40       36.98      4.96 o 
   3   1  18       53.40       49.78      5.70 o 
   4   1  18       10.79        4.40      4.57 o 
  -5   2  18        5.87        6.09      4.05 o 
  -4   2  18        0.98        1.77      3.76 o 
  -3   2  18       13.41       13.72      5.96 o 
  -2   2  18      111.22      130.85     13.24 o 
  -1   2  18       15.59        9.08     12.45 o 
   0   2  18      165.15      179.63      9.76 o 
   1   2  18       21.27       26.28      4.28 o 
   2   2  18        4.81        2.52      3.32 o 
   3   2  18       14.73       25.52      5.51 o 
   4   2  18       13.35       13.93      5.45 o 
  -4   3  18        1.05        0.58      4.09 o 
  -3   3  18       26.79       30.30      7.68 o 
  -2   3  18      741.00      714.90     41.85 o 
  -1   3  18        4.60       -0.41      6.62 o 
   0   3  18       26.78       27.31      5.09 o 
   1   3  18       22.79       25.14      4.97 o 
   2   3  18       53.10       50.40      5.55 o 
   3   3  18       87.46       90.16      8.71 o 
   4   3  18        2.74       -0.35      4.46 o 
  -4   4  18       34.83       34.26      6.41 o 
  -3   4  18       40.66       39.55      7.46 o 
  -2   4  18      151.60      149.71     11.80 o 
  -1   4  18      216.29      228.23     16.95 o 
   0   4  18       58.89       67.22      7.73 o 
   1   4  18      128.86      144.39      9.29 o 
   2   4  18        1.87        3.14      7.98 o 
   3   4  18        0.99        5.16      8.27 o 
  -4   5  18        6.13        7.89      4.68 o 
  -3   5  18       54.60       40.17      7.84 o 
  -2   5  18        0.19       -2.65      4.12 o 
  -1   5  18       45.53       41.18      7.42 o 
   0   5  18        4.05        3.06      3.54 o 
   1   5  18       83.92       88.61      7.94 o 
   2   5  18      207.25      223.65     14.97 o 
   3   5  18        0.00       -1.63      4.31 o 
  -3   6  18       98.46      118.49     21.99 o 
  -2   6  18        1.08        4.00      6.89 o 
  -1   6  18       17.90       19.44      5.96 o 
   0   6  18        5.94        3.87      4.08 o 
   1   6  18       59.18       55.68      8.75 o 
   2   6  18        9.89       -3.18      6.36 o 
   3   6  18      146.39      136.52     13.42 o 
  -3   7  18        2.45        7.15      5.62 o 
  -2   7  18       60.44       76.10      9.74 o 
  -1   7  18        2.39        0.47      4.67 o 
   0   7  18        0.77        4.51      4.06 o 
   1   7  18       42.66       40.72      8.14 o 
   2   7  18       71.64       58.13     30.99 o 
  -2   8  18        4.95        7.19      5.80 o 
  -1   8  18        6.95        3.63      9.01 o 
   0   8  18        2.95        1.57     10.86 o 
   1   8  18        1.42       -0.07      5.19 o 
  -3   0  19        0.06       -5.30      5.30 o 
  -1   0  19      193.14      163.17     16.42 o 
   1   0  19       13.98       18.61      5.58 o 
   3   0  19       14.15       14.30      5.99 o 
  -4   1  19       57.52       57.08      6.34 o 
  -3   1  19       28.34       24.86      6.92 o 
  -2   1  19      127.69      134.54     22.25 o 
  -1   1  19        1.15       -1.43      3.71 o 
   0   1  19       65.10       72.00      8.62 o 
   1   1  19       65.36       67.53      6.58 o 
   2   1  19       29.51       36.75      4.89 o 
   3   1  19       19.84       16.69      4.52 o 
  -4   2  19       37.85       45.30     11.05 o 
  -3   2  19       13.52       13.07      5.80 o 
  -2   2  19      192.97      166.81     17.22 o 
  -1   2  19      212.01      200.75     13.24 o 
   0   2  19       45.83       41.34      5.67 o 
   1   2  19       13.89       15.09      3.85 o 
   2   2  19       68.90       58.51      5.92 o 
   3   2  19       63.76       70.30      8.14 o 
  -4   3  19        5.62        0.30      9.01 o 
  -3   3  19       98.32       89.13     18.01 o 
  -2   3  19       14.07       16.59      5.80 o 
  -1   3  19       28.73       28.08      6.74 o 
   0   3  19       40.42       39.43      5.80 o 
   1   3  19       22.38       17.04      4.48 o 
   2   3  19       71.23       76.48      6.63 o 
   3   3  19       44.70       49.12      7.24 o 
  -4   4  19        0.21       -1.74      5.35 o 
  -3   4  19        0.57        1.53      4.67 o 
  -2   4  19        6.37       11.78      5.42 o 
  -1   4  19       49.67       32.64     10.07 o 
   0   4  19      296.56      276.98     12.24 o 
   1   4  19       10.12        4.37      3.81 o 
   2   4  19      130.87      144.90     10.06 o 
   3   4  19       29.87       33.19      6.33 o 
  -3   5  19       77.22       93.11     10.84 o 
  -2   5  19       23.33       14.69      5.58 o 
  -1   5  19        5.82        3.71      4.67 o 
   0   5  19       80.09       77.46     11.83 o 
   1   5  19      203.85      222.32     11.51 o 
   2   5  19       93.52      103.92     11.45 o 
  -3   6  19       16.31       10.17      5.58 o 
  -2   6  19       32.71       35.58      7.67 o 
  -1   6  19       13.12       14.72      6.09 o 
   0   6  19       28.85       28.76      7.28 o 
   1   6  19       99.65      100.76     11.92 o 
   2   6  19       51.20       68.64     10.17 o 
  -2   7  19        5.21        1.00      5.35 o 
  -1   7  19        0.17       -2.65      6.62 o 
   0   7  19        0.77       -1.94      3.78 o 
   1   7  19       75.83       77.62     10.67 o 
  -1   8  19        1.27       -0.57      5.05 o 
   0   8  19       31.90       32.59      8.05 o 
  -4   0  20       12.41       15.89      9.54 o 
  -2   0  20        0.82        4.24      6.89 o 
   0   0  20        1.99        0.53      5.83 o 
   2   0  20      114.45      140.66     20.93 o 
  -4   1  20       18.24       15.55      6.86 o 
  -3   1  20       30.46       38.90      7.62 o 
  -2   1  20        5.69        4.22      4.45 o 
  -1   1  20      111.93      120.73     12.71 o 
   0   1  20       55.08       64.44      8.80 o 
   1   1  20       95.50       96.17      7.31 o 
   2   1  20        0.28       -0.62      3.00 o 
   3   1  20        1.03        1.83      3.76 o 
  -4   2  20        0.20        3.20      5.80 o 
  -3   2  20       41.78       44.91     11.65 o 
  -2   2  20      267.55      274.46     15.72 o 
  -1   2  20       33.78       24.39     11.92 o 
   0   2  20        3.80        8.77      3.65 o 
   1   2  20        8.39        5.43      3.84 o 
   2   2  20        7.75        6.26      3.69 o 
   3   2  20       59.79       63.05      8.05 o 
  -4   3  20       17.55       27.56     11.92 o 
  -3   3  20       38.32       50.70      8.75 o 
  -2   3  20       18.02       13.39      6.89 o 
  -1   3  20        0.35       -1.83      4.07 o 
   0   3  20       15.92       13.76      4.87 o 
   1   3  20       39.70       51.01      6.83 o 
   2   3  20       81.00       84.34      7.13 o 
   3   3  20       11.48       24.00      6.08 o 
  -3   4  20       76.68       78.90     10.47 o 
  -2   4  20       88.96       85.62     10.86 o 
  -1   4  20        8.28        3.48      4.67 o 
   0   4  20      201.58      231.98     12.08 o 
   1   4  20       15.92       17.15      4.77 o 
   2   4  20      250.95      232.06     15.72 o 
  -3   5  20        1.40        6.03      5.42 o 
  -2   5  20        0.51       -0.57      4.67 o 
  -1   5  20       12.16        8.31      6.09 o 
   0   5  20       14.80       24.57      9.79 o 
   1   5  20        6.06       13.44      4.77 o 
   2   5  20        0.77        6.57      6.89 o 
  -2   6  20        0.15       -1.30      4.83 o 
  -1   6  20       94.10      104.77     11.05 o 
   0   6  20        1.38        4.16      4.26 o 
   1   6  20       42.70       38.98      8.48 o 
  -1   7  20        0.08       -3.97      4.87 o 
   0   7  20      126.37      119.96     13.92 o 
  -3   0  21       20.85       17.48     10.07 o 
  -1   0  21      226.24      209.26     19.60 o 
   1   0  21      197.69      183.48     13.42 o 
  -3   1  21        4.55        5.30      5.24 o 
  -2   1  21        2.32        7.13      4.83 o 
  -1   1  21        0.00       -2.72      4.77 o 
   0   1  21       90.00      104.09     15.89 o 
   1   1  21        9.04        7.67      4.66 o 
   2   1  21        2.19       -1.98      3.21 o 
  -3   2  21        1.33        0.32      5.58 o 
  -2   2  21        0.56        1.72      4.67 o 
  -1   2  21        3.28        4.26      4.67 o 
   0   2  21        6.43        9.63      5.20 o 
   1   2  21      118.00      134.10     10.26 o 
   2   2  21        9.31        7.21      3.87 o 
  -3   3  21       36.34       43.39      8.22 o 
  -2   3  21       66.69       69.99     10.33 o 
  -1   3  21      110.13      125.52     23.57 o 
   0   3  21        0.02       -3.48      3.48 o 
   1   3  21      126.34      115.04      9.34 o 
   2   3  21       18.24       34.38      5.36 o 
  -3   4  21        1.23        2.04      4.83 o 
  -2   4  21        9.74        3.23      7.15 o 
  -1   4  21        7.32        0.70      7.42 o 
   0   4  21       79.82       93.36      8.72 o 
   1   4  21       41.49       49.88     12.38 o 
   2   4  21       11.39       14.62      9.01 o 
  -2   5  21        0.98       -2.44      4.58 o 
  -1   5  21        1.51       -4.45      4.45 o 
   0   5  21       25.08       23.76      5.84 o 
   1   5  21        0.20        0.11      4.15 o 
  -1   6  21       55.50       53.35      9.13 o 
   0   6  21        5.82        3.88      4.44 o 
  -2   0  22       30.68       22.25     10.07 o 
   0   0  22      139.57      146.22     17.48 o 
   2   0  22        0.74        1.06      9.01 o 
  -3   1  22        2.00        7.38      5.83 o 
  -2   1  22        1.01        1.51      5.09 o 
  -1   1  22       22.52       25.31      6.89 o 
   0   1  22       19.57       14.09      5.58 o 
   1   1  22       27.52       38.19      6.15 o 
   2   1  22       22.29       29.40      5.50 o 
  -3   2  22        4.94        7.53      6.17 o 
  -2   2  22        0.03        1.35      5.05 o 
  -1   2  22       76.03       76.52     10.11 o 
   0   2  22       90.18       89.41     19.07 o 
   1   2  22       18.68       21.67      5.14 o 
  -2   3  22       40.91       22.25      9.80 o 
  -1   3  22        3.10        8.13      5.42 o 
   0   3  22       20.19       25.09      6.71 o 
   1   3  22        1.93        3.31      3.88 o 
  -2   4  22      109.14       94.36     14.57 o 
  -1   4  22       30.47       44.19      8.22 o 
   0   4  22       16.53       13.18      4.79 o 
   1   4  22       91.18       83.29     11.64 o 
  -1   5  22       72.72       89.24     11.42 o 
   0   5  22       25.10       10.83      7.69 o 
  -1   0  23        8.70       22.78      9.01 o 
   1   0  23        4.37        5.83      7.42 o 
  -2   1  23       15.13       15.02      7.42 o 
  -1   1  23       10.89        9.59      5.05 o 
   0   1  23       32.85       27.49      6.92 o 
   1   1  23       48.28       54.08      7.23 o 
  -1   2  23      165.97      157.95     31.52 o 
   0   2  23       16.64       18.64     10.86 o 
  -1   3  23        1.66       -4.33      4.45 o 
   0   3  23        0.02        4.12      5.83 o 
                                                 
